# Supplementary material for: The gut microbiota remodes amino acid and lipid metabolism in incomplete revascularization of CHD with phlegm-dampness syndrome: an integrated multiomics and network pharmacology study
Source: Front Mol Biosci. 2026 Mar 9;13:1748007. doi: 10.3389/fmolb.2026.1748007 (PMC13006993; doi:10.3389/fmolb.2026.1748007)
Supplement: Supplementary file 2 [file Table6.xlsx]

## Sheet: Sheet1
Formula code	Herbs	Active compounds
F1	Pinelliae Rhizoma	24-Ethylcholest-4-en-3-one
F1	Pinelliae Rhizoma	Cavidine
F1	Pinelliae Rhizoma	baicalein
F1	Pinelliae Rhizoma	Baicalin
F1	Pinelliae Rhizoma	Stigmasterol
F1	Pinelliae Rhizoma	gondoic acid
F1	Pinelliae Rhizoma	coniferin
F1	Pinelliae Rhizoma	10,13-eicosadienoic
F1	Pinelliae Rhizoma	12,13-epoxy-9-hydroxynonadeca-7,10-dienoic acid
F1	Pinelliae Rhizoma	(3S,6S)-3-(benzyl)-6-(4-hydroxybenzyl)piperazine-2,5-quinone
F1	Pinelliae Rhizoma	Cycloartenol
F1	Pinelliae Rhizoma	beta-D-Ribofuranoside, xanthine-9
F1	Pinelliae Rhizoma	Caryophellene,Î’-Elemene
F1	Pinelliae Rhizoma	3,4-Dihydroxybenzaldehyde,Hydroxybenzoic Acid,M-Hydroxybenzoic Acid,P-Hydroxybenzoic Acid,Salicylic Acid
F1	Pinelliae Rhizoma	3,4-Dihydroxybenzoic Acid,Protocatechuic Acid
F1	Pinelliae Rhizoma	Asparagine,Trigonelline
F1	Pinelliae Rhizoma	Butylethylene Ether,Hexanal
F1	Pinelliae Rhizoma	2-Undecanone
F1	Pinelliae Rhizoma	Anethole
F1	Pinelliae Rhizoma	Shogaol
F1	Pinelliae Rhizoma	D-Pseudoephedrine,Ephedrine,Pseudoephedrine
F1	Pinelliae Rhizoma	Methyl-2-Chloropropenoate
F1	Pinelliae Rhizoma	Bis(4-Hydroxybenzyl)Ether
F1	Pinelliae Rhizoma	Coniine
F1	Pinelliae Rhizoma	Ephedrine
F1	Pinelliae Rhizoma	Homogentisic Acid
F1	Pinelliae Rhizoma	1,5-Pentadiol
F1	Pinelliae Rhizoma	Pentaldehyde Oxime
F1	Trichosanthis Fructus	Mandenol
F1	Trichosanthis Fructus	Diosmetin
F1	Trichosanthis Fructus	Spinasterol
F1	Trichosanthis Fructus	Hydroxygenkwanin
F1	Trichosanthis Fructus	Schottenol
F1	Trichosanthis Fructus	10α-cucurbita-5,24-diene-3β-ol
F1	Trichosanthis Fructus	5-dehydrokarounidiol
F1	Trichosanthis Fructus	7-oxo-dihydrokaro-unidiol
F1	Trichosanthis Fructus	karounidiol 3-o-benzoate
F1	Trichosanthis Fructus	Linolenic acid ethyl ester
F1	Trichosanthis Fructus	vitamin-e
F1	Trichosanthis Fructus	Lauric Acid
F1	Trichosanthis Fructus	Caproic Acid
F1	Trichosanthis Fructus	Decanoic Acid,Capric Acid
F1	Trichosanthis Fructus	Myristicin
F1	Trichosanthis Fructus	N-Nonanol
F1	Trichosanthis Fructus	Nonanoicacid,Î‘-Narcotine
F1	Trichosanthis Fructus	Kaurene
F1	Trichosanthis Fructus	Trichothecin
F1	Trichosanthis Fructus	7-Oxodihydro Karounidiol
F1	Trichosanthis Fructus	Karounidiol
F1	Trichosanthis Fructus	Menthyl Acetate
F1	Trichosanthis Fructus	Naphthalene
F1	Trichosanthis Fructus	Vanillicacid
F1	Allii Macrostemonis Bulbus	Sitosteryl acetate
F1	Allii Macrostemonis Bulbus	Hesperetin
F1	Allii Macrostemonis Bulbus	n-coumaroyltyramine
F1	Allii Macrostemonis Bulbus	beta-sitosterol
F1	Allii Macrostemonis Bulbus	naringenin
F1	Allii Macrostemonis Bulbus	(Z)-3-(4-hydroxy-3-methoxy-phenyl)-N-[2-(4-hydroxyphenyl)ethyl]acrylamide
F1	Allii Macrostemonis Bulbus	coumaroyltyramine
F1	Allii Macrostemonis Bulbus	macrostemonoside e_qt
F1	Allii Macrostemonis Bulbus	PGA(sup 1)
F1	Allii Macrostemonis Bulbus	Prostaglandin B1
F1	Allii Macrostemonis Bulbus	quercetin
F1	Allii Macrostemonis Bulbus	Adenosine,Adenine Nucleoside
F1	Allii Macrostemonis Bulbus	3-[(1-Methylethyl)Thio]-1-Propene
F1	Allii Macrostemonis Bulbus	5-Methyl-1,2,3,4-Tetrathiane
F1	Allii Macrostemonis Bulbus	4-Methyl-1,2,3-Trithiane
F1	Allii Macrostemonis Bulbus	Propyl Isopropyl Disulfide
F2	Pinelliae Rhizoma	24-Ethylcholest-4-en-3-one
F2	Pinelliae Rhizoma	Cavidine
F2	Pinelliae Rhizoma	baicalein
F2	Pinelliae Rhizoma	Baicalin
F2	Pinelliae Rhizoma	beta-sitosterol
F2	Pinelliae Rhizoma	Stigmasterol
F2	Pinelliae Rhizoma	gondoic acid
F2	Pinelliae Rhizoma	coniferin
F2	Pinelliae Rhizoma	10,13-eicosadienoic
F2	Pinelliae Rhizoma	12,13-epoxy-9-hydroxynonadeca-7,10-dienoic acid
F2	Pinelliae Rhizoma	(3S,6S)-3-(benzyl)-6-(4-hydroxybenzyl)piperazine-2,5-quinone
F2	Pinelliae Rhizoma	Cycloartenol
F2	Pinelliae Rhizoma	beta-D-Ribofuranoside, xanthine-9
F2	Citri Reticulatae Pericarpium	sitosterol
F2	Citri Reticulatae Pericarpium	Citromitin
F2	Citri Reticulatae Pericarpium	(S)-Carvone,Carvone,Thymol
F2	Citri Reticulatae Pericarpium	5-Hydroxy-3,7,8,2'-Tetramethoxyflavone,5-Hydroxy-6,7,3',4'-Tetramethoxyflavone
F2	Citri Reticulatae Pericarpium	Citronellol,Menthol
F2	Citri Reticulatae Pericarpium	Geraniol,Sabinene Hydrate
F2	Citri Reticulatae Pericarpium	5,4'-Dihydroxy-7,8-Dimethoxy Flavone
F2	Citri Reticulatae Pericarpium	Nonaylaldehyde
F2	Citri Reticulatae Pericarpium	Benzoic Acid 2-Methylaminomethylester
F2	Citri Reticulatae Pericarpium	Octanol
F2	Citri Reticulatae Pericarpium	Octanal
F2	Citri Reticulatae Pericarpium	4-(1,1-Dimethylethyl)-Benzenemethanol
F2	Citri Reticulatae Pericarpium	Carvacrol
F2	Citri Reticulatae Pericarpium	Decanal
F2	Citri Reticulatae Pericarpium	5,5'-Oxydimethylene-Bis(2-Furaldehyde)
F2	Citri Reticulatae Pericarpium	5-Hydroxy-7,8,4'-Trimethoxyflavanone
F2	Citri Reticulatae Pericarpium	5-Hydroxy-6,7,8,3',4'-Pentamethoxyflavone
F2	Citri Reticulatae Pericarpium	4'-Hydroxy-5,6,7,8-Tetramethoxyflavone
F2	Citri Reticulatae Pericarpium	5-Hydroxy-6,7,8,4'-Tetramethoxyflavone,Skullcapflavone I,Skullcapflavone II
F2	Citri Reticulatae Pericarpium	Benzyl Alcohol
F2	Citri Reticulatae Pericarpium	P-Cymol
F2	Citri Reticulatae Pericarpium	Xanthomicrol
F2	Poria	(2R)-2-[(3S,5R,10S,13R,14R,16R,17R)-3,16-dihydroxy-4,4,10,13,14-pentamethyl-2,3,5,6,12,15,16,17-octahydro-1H-cyclopenta[a]phenanthren-17-yl]-6-methylhept-5-enoic acid
F2	Poria	trametenolic acid
F2	Poria	7,9(11)-dehydropachymic acid
F2	Poria	Cerevisterol
F2	Poria	(2R)-2-[(3S,5R,10S,13R,14R,16R,17R)-3,16-dihydroxy-4,4,10,13,14-pentamethyl-2,3,5,6,12,15,16,17-octahydro-1H-cyclopenta[a]phenanthren-17-yl]-5-isopropyl-hex-5-enoic acid
F2	Poria	ergosta-7,22E-dien-3beta-ol
F2	Poria	Ergosterol peroxide
F2	Poria	(2R)-2-[(5R,10S,13R,14R,16R,17R)-16-hydroxy-3-keto-4,4,10,13,14-pentamethyl-1,2,5,6,12,15,16,17-octahydrocyclopenta[a]phenanthren-17-yl]-5-isopropyl-hex-5-enoic acid
F2	Poria	3beta-Hydroxy-24-methylene-8-lanostene-21-oic acid
F2	Poria	pachymic acid
F2	Poria	Poricoic acid A
F2	Poria	Poricoic acid B
F2	Poria	poricoic acid C
F2	Poria	hederagenin
F2	Poria	dehydroeburicoic acid
F2	Poria	Lauric Acid
F2	Poria	Caprylic Acid
F2	Poria	Ergosterol
F2	Poria	Dodecenoic Acid
F2	Poria	Adenine
F2	Poria	Dehydroabietic Acid Methyl Ester
F2	Poria	Undecanoic Acid
F2	Glycyrrhizae Radix et Rhizoma	Inermine
F2	Glycyrrhizae Radix et Rhizoma	DFV
F2	Glycyrrhizae Radix et Rhizoma	Mairin
F2	Glycyrrhizae Radix et Rhizoma	Glycyrol
F2	Glycyrrhizae Radix et Rhizoma	Jaranol
F2	Glycyrrhizae Radix et Rhizoma	Medicarpin
F2	Glycyrrhizae Radix et Rhizoma	isorhamnetin
F2	Glycyrrhizae Radix et Rhizoma	Lupiwighteone
F2	Glycyrrhizae Radix et Rhizoma	7-Methoxy-2-methyl isoflavone
F2	Glycyrrhizae Radix et Rhizoma	formononetin
F2	Glycyrrhizae Radix et Rhizoma	Calycosin
F2	Glycyrrhizae Radix et Rhizoma	kaempferol
F2	Glycyrrhizae Radix et Rhizoma	(2S)-2-[4-hydroxy-3-(3-methylbut-2-enyl)phenyl]-8,8-dimethyl-2,3-dihydropyrano[2,3-f]chromen-4-one
F2	Glycyrrhizae Radix et Rhizoma	euchrenone
F2	Glycyrrhizae Radix et Rhizoma	glyasperin B
F2	Glycyrrhizae Radix et Rhizoma	glyasperin F
F2	Glycyrrhizae Radix et Rhizoma	Glyasperin C
F2	Glycyrrhizae Radix et Rhizoma	Isotrifoliol
F2	Glycyrrhizae Radix et Rhizoma	(E)-1-(2,4-dihydroxyphenyl)-3-(2,2-dimethylchromen-6-yl)prop-2-en-1-one
F2	Glycyrrhizae Radix et Rhizoma	kanzonols W
F2	Glycyrrhizae Radix et Rhizoma	(2S)-6-(2,4-dihydroxyphenyl)-2-(2-hydroxypropan-2-yl)-4-methoxy-2,3-dihydrofuro[3,2-g]chromen-7-one
F2	Glycyrrhizae Radix et Rhizoma	Semilicoisoflavone B
F2	Glycyrrhizae Radix et Rhizoma	Glepidotin A
F2	Glycyrrhizae Radix et Rhizoma	Glepidotin B
F2	Glycyrrhizae Radix et Rhizoma	Phaseolinisoflavan
F2	Glycyrrhizae Radix et Rhizoma	Glypallichalcone
F2	Glycyrrhizae Radix et Rhizoma	8-(6-hydroxy-2-benzofuranyl)-2,2-dimethyl-5-chromenol
F2	Glycyrrhizae Radix et Rhizoma	Licochalcone B
F2	Glycyrrhizae Radix et Rhizoma	licochalcone G
F2	Glycyrrhizae Radix et Rhizoma	3-(2,4-dihydroxyphenyl)-8-(1,1-dimethylprop-2-enyl)-7-hydroxy-5-methoxy-coumarin
F2	Glycyrrhizae Radix et Rhizoma	Licoricone
F2	Glycyrrhizae Radix et Rhizoma	Gancaonin A
F2	Glycyrrhizae Radix et Rhizoma	Gancaonin B
F2	Glycyrrhizae Radix et Rhizoma	licorice glycoside E
F2	Glycyrrhizae Radix et Rhizoma	3-(3,4-dihydroxyphenyl)-5,7-dihydroxy-8-(3-methylbut-2-enyl)chromone
F2	Glycyrrhizae Radix et Rhizoma	5,7-dihydroxy-3-(4-methoxyphenyl)-8-(3-methylbut-2-enyl)chromone
F2	Glycyrrhizae Radix et Rhizoma	2-(3,4-dihydroxyphenyl)-5,7-dihydroxy-6-(3-methylbut-2-enyl)chromone
F2	Glycyrrhizae Radix et Rhizoma	Glycyrin
F2	Glycyrrhizae Radix et Rhizoma	Licocoumarone
F2	Glycyrrhizae Radix et Rhizoma	Licoisoflavone
F2	Glycyrrhizae Radix et Rhizoma	Licoisoflavone B
F2	Glycyrrhizae Radix et Rhizoma	licoisoflavanone
F2	Glycyrrhizae Radix et Rhizoma	shinpterocarpin
F2	Glycyrrhizae Radix et Rhizoma	(E)-3-[3,4-dihydroxy-5-(3-methylbut-2-enyl)phenyl]-1-(2,4-dihydroxyphenyl)prop-2-en-1-one
F2	Glycyrrhizae Radix et Rhizoma	liquiritin
F2	Glycyrrhizae Radix et Rhizoma	licopyranocoumarin
F2	Glycyrrhizae Radix et Rhizoma	3,22-Dihydroxy-11-oxo-delta(12)-oleanene-27-alpha-methoxycarbonyl-29-oic acid
F2	Glycyrrhizae Radix et Rhizoma	Glyzaglabrin
F2	Glycyrrhizae Radix et Rhizoma	Glabridin
F2	Glycyrrhizae Radix et Rhizoma	Glabranin
F2	Glycyrrhizae Radix et Rhizoma	Glabrene
F2	Glycyrrhizae Radix et Rhizoma	Glabrone
F2	Glycyrrhizae Radix et Rhizoma	1,3-dihydroxy-9-methoxy-6-benzofurano[3,2-c]chromenone
F2	Glycyrrhizae Radix et Rhizoma	1,3-dihydroxy-8,9-dimethoxy-6-benzofurano[3,2-c]chromenone
F2	Glycyrrhizae Radix et Rhizoma	Eurycarpin A
F2	Glycyrrhizae Radix et Rhizoma	glycyroside
F2	Glycyrrhizae Radix et Rhizoma	(-)-Medicocarpin
F2	Glycyrrhizae Radix et Rhizoma	Sigmoidin-B
F2	Glycyrrhizae Radix et Rhizoma	(2R)-7-hydroxy-2-(4-hydroxyphenyl)chroman-4-one
F2	Glycyrrhizae Radix et Rhizoma	(2S)-7-hydroxy-2-(4-hydroxyphenyl)-8-(3-methylbut-2-enyl)chroman-4-one
F2	Glycyrrhizae Radix et Rhizoma	Isoglycyrol
F2	Glycyrrhizae Radix et Rhizoma	Isolicoflavonol
F2	Glycyrrhizae Radix et Rhizoma	HMO
F2	Glycyrrhizae Radix et Rhizoma	1-Methoxyphaseollidin
F2	Glycyrrhizae Radix et Rhizoma	Quercetin der.
F2	Glycyrrhizae Radix et Rhizoma	3'-Hydroxy-4'-O-Methylglabridin
F2	Glycyrrhizae Radix et Rhizoma	licochalcone a
F2	Glycyrrhizae Radix et Rhizoma	3'-Methoxyglabridin
F2	Glycyrrhizae Radix et Rhizoma	2-[(3R)-8,8-dimethyl-3,4-dihydro-2H-pyrano[6,5-f]chromen-3-yl]-5-methoxyphenol
F2	Glycyrrhizae Radix et Rhizoma	Inflacoumarin A
F2	Glycyrrhizae Radix et Rhizoma	icos-5-enoic acid
F2	Glycyrrhizae Radix et Rhizoma	Kanzonol F
F2	Glycyrrhizae Radix et Rhizoma	6-prenylated eriodictyol
F2	Glycyrrhizae Radix et Rhizoma	7,2',4'-trihydroxy－5-methoxy-3－arylcoumarin
F2	Glycyrrhizae Radix et Rhizoma	7-Acetoxy-2-methylisoflavone
F2	Glycyrrhizae Radix et Rhizoma	8-prenylated eriodictyol
F2	Glycyrrhizae Radix et Rhizoma	gadelaidic acid
F2	Glycyrrhizae Radix et Rhizoma	Vestitol
F2	Glycyrrhizae Radix et Rhizoma	Gancaonin G
F2	Glycyrrhizae Radix et Rhizoma	Gancaonin H
F2	Glycyrrhizae Radix et Rhizoma	Licoagrocarpin
F2	Glycyrrhizae Radix et Rhizoma	Glyasperins M
F2	Glycyrrhizae Radix et Rhizoma	Glycyrrhiza flavonol A
F2	Glycyrrhizae Radix et Rhizoma	Licoagroisoflavone
F2	Glycyrrhizae Radix et Rhizoma	18α-hydroxyglycyrrhetic acid
F2	Glycyrrhizae Radix et Rhizoma	Odoratin
F2	Glycyrrhizae Radix et Rhizoma	Phaseol
F2	Glycyrrhizae Radix et Rhizoma	Xambioona
F2	Glycyrrhizae Radix et Rhizoma	dehydroglyasperins C
F2	Glycyrrhizae Radix et Rhizoma	(S)-5,7-Dihydroxy-2-Phenylchroman-4-One,Pinocembrin
F2	Glycyrrhizae Radix et Rhizoma	3,3'-Dimethylquercetin
F2	Glycyrrhizae Radix et Rhizoma	Formononetin-7-Glucoside
F2	Glycyrrhizae Radix et Rhizoma	Gancaonin C
F2	Glycyrrhizae Radix et Rhizoma	Gancaonin D
F2	Glycyrrhizae Radix et Rhizoma	Gancaonin F
F2	Glycyrrhizae Radix et Rhizoma	Gancaonin I
F2	Glycyrrhizae Radix et Rhizoma	Gancaonin P-3'-Methylether
F2	Glycyrrhizae Radix et Rhizoma	Gancaonin X
F2	Glycyrrhizae Radix et Rhizoma	Glabrolide
F2	Glycyrrhizae Radix et Rhizoma	Glycyrrhetinic Acid
F2	Glycyrrhizae Radix et Rhizoma	Glycyrrhetol
F2	Glycyrrhizae Radix et Rhizoma	Glycyrrhisoflavanone
F2	Glycyrrhizae Radix et Rhizoma	Glycyrrhisoflavone
F2	Glycyrrhizae Radix et Rhizoma	Glycyrrhiza-Flavonol A
F2	Glycyrrhizae Radix et Rhizoma	Glyurallin A
F2	Glycyrrhizae Radix et Rhizoma	Glyuranolide
F2	Glycyrrhizae Radix et Rhizoma	Hispaglabridin A
F2	Glycyrrhizae Radix et Rhizoma	Hispaglabridin B
F2	Glycyrrhizae Radix et Rhizoma	3-Hydroxyglabrol
F2	Glycyrrhizae Radix et Rhizoma	Isoliquiritigenin
F2	Glycyrrhizae Radix et Rhizoma	Isoononin
F2	Glycyrrhizae Radix et Rhizoma	Kanzonol K
F2	Glycyrrhizae Radix et Rhizoma	Licobenzofuran
F2	Glycyrrhizae Radix et Rhizoma	Licofuranocoumarin
F2	Glycyrrhizae Radix et Rhizoma	Liquiritigenin
F2	Glycyrrhizae Radix et Rhizoma	4'-O-Methylglabridin
F2	Glycyrrhizae Radix et Rhizoma	Methylglycyrrhetate
F2	Glycyrrhizae Radix et Rhizoma	Methyl 18Î‘-Hydroxyglycyrrhetate
F2	Glycyrrhizae Radix et Rhizoma	Methyl-24-Hydroxyglycyrrhetate
F2	Glycyrrhizae Radix et Rhizoma	3-Methyl-6,7,8-Trihydropyrrolo[1,2-A]Pyrimidin-2-One
F2	Glycyrrhizae Radix et Rhizoma	Phaseollinisoflavan
F2	Glycyrrhizae Radix et Rhizoma	5,6,7,8-Tetrahydro-2,4-Dimethylquinoline
F2	Glycyrrhizae Radix et Rhizoma	5,6,7,8-Tetrahydro-4-Methylquinoline
F2	Glycyrrhizae Radix et Rhizoma	2,4,4'-Trihydroxychalcone
F2	Glycyrrhizae Radix et Rhizoma	Kanzonol B
F2	Glycyrrhizae Radix et Rhizoma	3',7-Dihydroxy-4',6-Dimethoxyisoflavone
F2	Glycyrrhizae Radix et Rhizoma	[6',6''-Dimethylpyrano-(2',3':7,8)]-4'-Methoxy-3-Arylcoumarin
F2	Glycyrrhizae Radix et Rhizoma	Erythrinin C
F2	Glycyrrhizae Radix et Rhizoma	Gancaonin Y
F2	Glycyrrhizae Radix et Rhizoma	Gancaonin Z
F2	Glycyrrhizae Radix et Rhizoma	Glicoricone
F2	Glycyrrhizae Radix et Rhizoma	Glycyrdione D
F2	Glycyrrhizae Radix et Rhizoma	4-Hydroxyonchocarpin
F2	Glycyrrhizae Radix et Rhizoma	Isograbrol
F2	Glycyrrhizae Radix et Rhizoma	Kumatakenin
F2	Glycyrrhizae Radix et Rhizoma	Licoagropin
F2	Glycyrrhizae Radix et Rhizoma	Licoflavonal
F2	Glycyrrhizae Radix et Rhizoma	Maackiain
F2	Coptidis Rhizoma	berberine
F2	Coptidis Rhizoma	Obacunone
F2	Coptidis Rhizoma	berberrubine
F2	Coptidis Rhizoma	epiberberine
F2	Coptidis Rhizoma	(R)-Canadine
F2	Coptidis Rhizoma	Berlambine
F2	Coptidis Rhizoma	Corchoroside A_qt
F2	Coptidis Rhizoma	Magnograndiolide
F2	Coptidis Rhizoma	Palmidin A
F2	Coptidis Rhizoma	palmatine
F2	Coptidis Rhizoma	quercetin
F2	Coptidis Rhizoma	coptisine
F2	Coptidis Rhizoma	Worenine
F2	Coptidis Rhizoma	Moupinamide
F2	Coptidis Rhizoma	3-O-trans ferulylquinic acid
F2	Coptidis Rhizoma	Obaculactone
F2	Coptidis Rhizoma	Magnoflorine
F2	Coptidis Rhizoma	Limonin
F2	Coptidis Rhizoma	Jatrorrhizine
F2	Coptidis Rhizoma	Columbamine
F2	Coptidis Rhizoma	2,3,4-Trihydroxy-Benzenepropanoic Acid
F2	Coptidis Rhizoma	Groenlandicin
F2	Zingiberis Rhizoma Recens	6-methylgingediacetate2
F2	Zingiberis Rhizoma Recens	poriferast-5-en-3beta-ol
F2	Zingiberis Rhizoma Recens	Dihydrocapsaicin
F2	Zingiberis Rhizoma Recens	(Trans-Trans)Farnesol,3,7,11-Trimethyldodeca-2,6,10-Trien-1-Ol,Farnesol
F2	Zingiberis Rhizoma Recens	1-(1,5-Dimethyl-4-Hexenyl)-4-Methyl Benzene,Î‘-Curcumene
F2	Zingiberis Rhizoma Recens	Î‘-Curcumene,Î‘-Curcumene(R-)
F2	Zingiberis Rhizoma Recens	(S)-1-Methyl-4-(6-Methylhepta-1,5-Dien-2-Yl)Cyclohex-1-Ene,Î’-Bisabolene
F2	Zingiberis Rhizoma Recens	(1S,2S)-2-Isopropenyl-4-Isopropylidene-1-Methyl-1-Vinylcyclohexane,Î“-Elemene
F2	Zingiberis Rhizoma Recens	Eugenol Methyl Ether,Methyl Isoeugenol,Methyleugenol
F2	Zingiberis Rhizoma Recens	Elemol
F2	Zingiberis Rhizoma Recens	Acetylborneol,Bornyl Acetate,L-Bornyl Acetate
F2	Zingiberis Rhizoma Recens	(1R,9S)-4,11,11-Trimethyl-8-Methylenebicyclo[7.2.0]Undec-4-Ene,Caryophellene,Î’-Caryophyllene
F2	Zingiberis Rhizoma Recens	(R)-P-Menth-1-En-4-Ol,Terpinen-4-Ol
F2	Zingiberis Rhizoma Recens	Î’-Phellandrene
F2	Zingiberis Rhizoma Recens	Î‘-Cubebene
F2	Zingiberis Rhizoma Recens	Borneol
F2	Zingiberis Rhizoma Recens	Camphor
F2	Zingiberis Rhizoma Recens	Beta-Elemene,Î’-Elemene
F2	Zingiberis Rhizoma Recens	D-Isoborneol
F2	Zingiberis Rhizoma Recens	(1R,2R,4R)-1,7,7-Trimethylbicyclo[2.2.1]Heptan-2-Ol,Isoborneol,L-Isoborneol
F2	Zingiberis Rhizoma Recens	Beta-Eudesmol
F2	Zingiberis Rhizoma Recens	Linalool
F2	Zingiberis Rhizoma Recens	1,8-Cineole,Eucalyptol
F2	Zingiberis Rhizoma Recens	Î‘-Bergamotene
F2	Zingiberis Rhizoma Recens	Î’-Cedrene
F2	Zingiberis Rhizoma Recens	Copaene
F2	Zingiberis Rhizoma Recens	Z-Nerolidol
F2	Zingiberis Rhizoma Recens	N-Nonane
F2	Zingiberis Rhizoma Recens	N-Octane
F2	Zingiberis Rhizoma Recens	(E)-8Î’,17-Epoxylabd-12-Ene-15,16-Dial,Aframodial
F2	Zingiberis Rhizoma Recens	[6]-Gingerdione (Enol Form)
F2	Zingiberis Rhizoma Recens	6-Gingerdione
F2	Zingiberis Rhizoma Recens	Gingerenone A
F2	Zingiberis Rhizoma Recens	Gingerenone B
F2	Zingiberis Rhizoma Recens	Gingerenone C
F2	Zingiberis Rhizoma Recens	[4]-Gingerol
F2	Zingiberis Rhizoma Recens	[6]-Gingerol
F2	Zingiberis Rhizoma Recens	2-Heptanol
F2	Zingiberis Rhizoma Recens	Isogingerenone B
F2	Zingiberis Rhizoma Recens	6-Shogaol
F2	Zingiberis Rhizoma Recens	Zingerone
F2	Zingiberis Rhizoma Recens	Zingiberene
F2	Zingiberis Rhizoma Recens	Citronellol
F2	Zingiberis Rhizoma Recens	Safrole
F2	Zingiberis Rhizoma Recens	Nerol
F2	Zingiberis Rhizoma Recens	Alloaromadendrene
F2	Zingiberis Rhizoma Recens	(5S)-5-Acetoxy-1,7-Bis(4-Hydroxy-3-Methoxyphenyl)Heptan-3-One
F2	Zingiberis Rhizoma Recens	6-Acetyl Gingerol
F2	Zingiberis Rhizoma Recens	2-Caraneol
F2	Zingiberis Rhizoma Recens	3-Caraneol
F2	Zingiberis Rhizoma Recens	Diethyl Sulfide
F2	Zingiberis Rhizoma Recens	1,5-Epoxy-3-Hydroxy-1-(4-Hydroxy-3,5-Dimethoxyphenyl)-7-(4-Hydroxy-3-Methoxyphenyl)Heptane
F2	Zingiberis Rhizoma Recens	4-Ethenyl-2,2,4-Trimethyl-3-(1-Methylethenyl)-Cyclohexane-Methanol
F2	Zingiberis Rhizoma Recens	Ethylisopropyl Sulfide
F2	Zingiberis Rhizoma Recens	Ethylpropionate
F2	Zingiberis Rhizoma Recens	Fenchyl Alcohol
F2	Zingiberis Rhizoma Recens	Galanolactone
F2	Zingiberis Rhizoma Recens	[6]-Gingediol
F2	Zingiberis Rhizoma Recens	[8]-Gingediol
F2	Zingiberis Rhizoma Recens	Heptane
F2	Zingiberis Rhizoma Recens	5-Hydroxy-1-(4-Hydroxy-3-Methoxyphenyl)-7-(3,4-Dihydroxyphenyl)Heptan-3-One
F2	Zingiberis Rhizoma Recens	1-(4-Hydroxy-3-Methoxyphenyl)-3,5-Diacetoxyoctane
F2	Zingiberis Rhizoma Recens	1-(4-Hydroxy-3-Methoxyphenyl)-3,5-Octane-Diol
F2	Zingiberis Rhizoma Recens	1-(4-Hydroxy-3-Methoxyphenyl)Propan-1,2-Diol
F2	Zingiberis Rhizoma Recens	6-Methylgingediol
F2	Zingiberis Rhizoma Recens	Methyl Isobutyl Ketone
F2	Zingiberis Rhizoma Recens	4-Methyl-1-(1-Methylethyl)-3-Cyclohexen-1-Ol-Acetate
F2	Zingiberis Rhizoma Recens	E-Nerolidol
F2	Zingiberis Rhizoma Recens	N-Nonanol
F2	Zingiberis Rhizoma Recens	Nonan-2-One
F2	Zingiberis Rhizoma Recens	6-Paradol
F2	Zingiberis Rhizoma Recens	Î’-Santalol
F2	Zingiberis Rhizoma Recens	Zonarene
F2	Zingiberis Rhizoma Recens	3-Isopropyl-6-Methylenecyclohex-1-Ene,3-Methylene-6-(1-Methylethyl)-Cyclohexene,Î’-Phellandrene
F2	Zingiberis Rhizoma Recens	8-Gingerol
F2	Zingiberis Rhizoma Recens	Zingiberol
F2	Zingiberis Rhizoma Recens	Furanogermenone
F2	Aurantii Fructus Immaturus	poncirin
F2	Aurantii Fructus Immaturus	Isosinensetin
F2	Aurantii Fructus Immaturus	5,7,4'-Trimethylapigenin
F2	Aurantii Fructus Immaturus	isosakuranetin-7-rutinoside
F2	Aurantii Fructus Immaturus	Prangenin
F2	Aurantii Fructus Immaturus	prangenin hydrate
F2	Aurantii Fructus Immaturus	poncimarin
F2	Aurantii Fructus Immaturus	isoponcimarin
F2	Aurantii Fructus Immaturus	6-Methoxy aurapten
F2	Aurantii Fructus Immaturus	citrusin B
F2	Aurantii Fructus Immaturus	neohesperidin_qt
F2	Aurantii Fructus Immaturus	Sinensetin
F2	Aurantii Fructus Immaturus	Ammidin
F2	Aurantii Fructus Immaturus	Eriodyctiol (flavanone)
F2	Aurantii Fructus Immaturus	naringenin
F2	Aurantii Fructus Immaturus	5,7-dihydroxy-2-(3-hydroxy-4-methoxyphenyl)chroman-4-one
F2	Aurantii Fructus Immaturus	nobiletin
F2	Aurantii Fructus Immaturus	didymin
F2	Aurantii Fructus Immaturus	luteolin
F2	Aurantii Fructus Immaturus	Tetramethoxyluteolin
F2	Aurantii Fructus Immaturus	4-[(2S,3R)-5-[(E)-3-hydroxyprop-1-enyl]-7-methoxy-3-methylol-2,3-dihydrobenzofuran-2-yl]-2-methoxy-phenol
F2	Aurantii Fructus Immaturus	Pavilion,Scopoletin,Scopoletol,Trigonelline
F2	Aurantii Fructus Immaturus	1-Isopropyl-4-Methylcyclohex-3-Enol,4-Terpineol
F2	Aurantii Fructus Immaturus	Î‘-Terpineol
F2	Aurantii Fructus Immaturus	3,7-Dimethylocta-1,6-Dien-3-Ol,Linalol,Linalool
F2	Aurantii Fructus Immaturus	Bergapten
F2	Aurantii Fructus Immaturus	P-Cymol,P-Cymene,Umbelliferone
F2	Aurantii Fructus Immaturus	5,7,8,3',4'-Pentamethoxyflavone,Tangeretin
F2	Aurantii Fructus Immaturus	Isopimpinellin
F2	Aurantii Fructus Immaturus	Synephrine
F2	Aurantii Fructus Immaturus	N-Methyltyramine
F2	Aurantii Fructus Immaturus	Isolimonic Acid (16â†’17)Lactone
F2	Aurantii Fructus Immaturus	5,7,8,4'-Tetramethoxyflavone
F2	Aurantii Fructus Immaturus	5,7,4'-Trimethoxyflavone
F2	Aurantii Fructus Immaturus	Ichangin
F2	Aurantii Fructus Immaturus	Hesperitin
F2	Bambusae Caulis in Taeniam	P-Hydroxybenzaldehyde
F2	Bambusae Caulis in Taeniam	Coniferaldehyde,Coniferyl Aldehyde,Trans-Coniferyl Aldehye
F2	Bambusae Caulis in Taeniam	Syringaldehyde
F3	Pinelliae Rhizoma	24-Ethylcholest-4-en-3-one
F3	Pinelliae Rhizoma	Cavidine
F3	Pinelliae Rhizoma	gondoic acid
F3	Pinelliae Rhizoma	coniferin
F3	Pinelliae Rhizoma	10,13-eicosadienoic
F3	Pinelliae Rhizoma	12,13-epoxy-9-hydroxynonadeca-7,10-dienoic acid
F3	Pinelliae Rhizoma	(3S,6S)-3-(benzyl)-6-(4-hydroxybenzyl)piperazine-2,5-quinone
F3	Pinelliae Rhizoma	Cycloartenol
F3	Pinelliae Rhizoma	beta-D-Ribofuranoside, xanthine-9
F3	Pinelliae Rhizoma	Caryophellene,Î’-Elemene
F3	Pinelliae Rhizoma	Asparagine,Trigonelline
F3	Pinelliae Rhizoma	Butylethylene Ether,Hexanal
F3	Pinelliae Rhizoma	2-Undecanone
F3	Pinelliae Rhizoma	Anethole
F3	Pinelliae Rhizoma	Shogaol
F3	Pinelliae Rhizoma	D-Pseudoephedrine,Ephedrine,Pseudoephedrine
F3	Pinelliae Rhizoma	Methyl-2-Chloropropenoate
F3	Pinelliae Rhizoma	Bis(4-Hydroxybenzyl)Ether
F3	Pinelliae Rhizoma	Coniine
F3	Pinelliae Rhizoma	Ephedrine
F3	Pinelliae Rhizoma	Homogentisic Acid
F3	Pinelliae Rhizoma	1,5-Pentadiol
F3	Pinelliae Rhizoma	Pentaldehyde Oxime
F3	Paeoniae Radix Rubra	ellagic acid
F3	Paeoniae Radix Rubra	paeoniflorgenone
F3	Paeoniae Radix Rubra	Lactiflorin
F3	Paeoniae Radix Rubra	paeoniflorin
F3	Paeoniae Radix Rubra	paeoniflorin_qt
F3	Paeoniae Radix Rubra	baicalein
F3	Paeoniae Radix Rubra	Stigmasterol
F3	Paeoniae Radix Rubra	(+)-catechin
F3	Paeoniae Radix Rubra	(1S,2S,4R)-trans-2-hydroxy-1,8-cineole-B-D-glucopyranoside
F3	Paeoniae Radix Rubra	(2R,3R)-4-methoxyl-distylin
F3	Paeoniae Radix Rubra	1-o-beta-d-glucopyranosyl-8-o-benzoylpaeonisuffrone_qt
F3	Paeoniae Radix Rubra	1-o-beta-d-glucopyranosylpaeonisuffrone_qt
F3	Paeoniae Radix Rubra	stigmast-7-en-3-ol
F3	Paeoniae Radix Rubra	benzoyl paeoniflorin
F3	Paeoniae Radix Rubra	Albiflorin
F3	Paeoniae Radix Rubra	Albiflorin_qt
F3	Paeoniae Radix Rubra	4-ethyl-paeoniflorin_qt
F3	Paeoniae Radix Rubra	4-o-methyl-paeoniflorin_qt
F3	Paeoniae Radix Rubra	8-debenzoylpaeonidanin
F3	Paeoniae Radix Rubra	Paeoniflorigenone
F3	Paeoniae Radix Rubra	9-ethyl-neo-paeoniaflorin A_qt
F3	Paeoniae Radix Rubra	evofolinB
F3	Paeoniae Radix Rubra	isobenzoylpaeoniflorin
F3	Paeoniae Radix Rubra	Ethyl oleate (NF)
F3	Paeoniae Radix Rubra	campest-5-en-3beta-ol
F3	Paeoniae Radix Rubra	Benzoic Acid
F3	Paeoniae Radix Rubra	3,4-Dihydroxybenzaldehyde,Hydroxybenzoic Acid,M-Hydroxybenzoic Acid,P-Hydroxybenzoic Acid,Salicylic Acid
F3	Paeoniae Radix Rubra	Paeonol,Scopoletin
F3	Chuanxiong Rhizoma	Myricanone
F3	Chuanxiong Rhizoma	Perlolyrine
F3	Chuanxiong Rhizoma	senkyunone
F3	Chuanxiong Rhizoma	wallichilide
F3	Chuanxiong Rhizoma	sitosterol
F3	Chuanxiong Rhizoma	FA
F3	Chuanxiong Rhizoma	3-O-trans ferulylquinic acid
F3	Chuanxiong Rhizoma	4-Hydroxy-3-Methoxy Styrene,Styrene
F3	Chuanxiong Rhizoma	Vanillin
F3	Chuanxiong Rhizoma	3,4-Dihydroxybenzoic Acid,Protocatechuic Acid
F3	Chuanxiong Rhizoma	Butylphthalide
F3	Chuanxiong Rhizoma	Chrysophanic Acid
F3	Chuanxiong Rhizoma	Chuanxiongzine
F3	Chuanxiong Rhizoma	3-Butylidenephthalide
F3	Chuanxiong Rhizoma	Senkyunolide
F3	Chuanxiong Rhizoma	Spathulenol
F3	Chuanxiong Rhizoma	3(S)-3-Butyl-4,5-Dihydrophthalide
F3	Chuanxiong Rhizoma	3-N-Butyl-3-Hydroxy-4,5,6,7-Tetrahydro-6,7-Dihydroxy Phthalide
F3	Chuanxiong Rhizoma	3-Butylidene-7-Hydroxyphalide
F3	Chuanxiong Rhizoma	3-Butylidene-Phalide
F3	Chuanxiong Rhizoma	3-Butyl-Phthalide
F3	Chuanxiong Rhizoma	Chrysophanol
F3	Chuanxiong Rhizoma	Chuanxiongol
F3	Chuanxiong Rhizoma	Cnidium Lactone
F3	Chuanxiong Rhizoma	(Z)-4,5-Dihydro-6,7-Trans-Dihydroxy-3-Butylidene Phthalide
F3	Chuanxiong Rhizoma	(Z)-4,5-Dihydro-6,7-Cis-Dihydroxy-3-Butylidene Phthalide
F3	Chuanxiong Rhizoma	(Z')-3,8-Dihydro-6,6',7,3'Î‘-Diligustilide
F3	Chuanxiong Rhizoma	4,7-Dihydroxy-3-Butylphthalide
F3	Chuanxiong Rhizoma	(Z,Z')-Diligustilide
F3	Chuanxiong Rhizoma	(Z)-6,7-Epoxy-6,7-Dihydroligustilide
F3	Chuanxiong Rhizoma	5-Hydroxymethyl-6-Endo-(3'-Methoxy-4'-Hydroxyphenyl)-8-Oxa-Bicyclo[3.2.1]-Oct-3-En-2-One
F3	Chuanxiong Rhizoma	Ligustilide
F3	Chuanxiong Rhizoma	2-Methoxy-4-(3-Methoxy-1-Propenyl)-Phenol
F3	Chuanxiong Rhizoma	Methyl Phenylacetate
F3	Chuanxiong Rhizoma	Neocnidilide
F3	Chuanxiong Rhizoma	2-(1-Oxopentyl)-Benzoic Acid Methyl Ester
F3	Chuanxiong Rhizoma	Retinol
F3	Chuanxiong Rhizoma	Sedanonic Acid
F3	Chuanxiong Rhizoma	Senkyunolide C
F3	Chuanxiong Rhizoma	Senkyunolide D
F3	Chuanxiong Rhizoma	Senkyunolide E
F3	Chuanxiong Rhizoma	Senkyunolide F
F3	Chuanxiong Rhizoma	Senkyunolide G
F3	Chuanxiong Rhizoma	Senkyunolide H
F3	Chuanxiong Rhizoma	Senkyunolide J
F3	Chuanxiong Rhizoma	Senkyunolide K
F3	Chuanxiong Rhizoma	Senkyunolide L
F3	Chuanxiong Rhizoma	Senkyunolide M
F3	Chuanxiong Rhizoma	Senkyunolide N
F3	Chuanxiong Rhizoma	Senkyunolide Q
F3	Salviae Miltiorrhizae Radix et Rhizoma	1,2,5,6-tetrahydrotanshinone
F3	Salviae Miltiorrhizae Radix et Rhizoma	Poriferasterol
F3	Salviae Miltiorrhizae Radix et Rhizoma	poriferast-5-en-3beta-ol
F3	Salviae Miltiorrhizae Radix et Rhizoma	isoimperatorin
F3	Salviae Miltiorrhizae Radix et Rhizoma	sugiol
F3	Salviae Miltiorrhizae Radix et Rhizoma	Dehydrotanshinone II A
F3	Salviae Miltiorrhizae Radix et Rhizoma	Baicalin
F3	Salviae Miltiorrhizae Radix et Rhizoma	digallate
F3	Salviae Miltiorrhizae Radix et Rhizoma	luteolin
F3	Salviae Miltiorrhizae Radix et Rhizoma	α-amyrin
F3	Salviae Miltiorrhizae Radix et Rhizoma	5,6-dihydroxy-7-isopropyl-1,1-dimethyl-2,3-dihydrophenanthren-4-one
F3	Salviae Miltiorrhizae Radix et Rhizoma	2-isopropyl-8-methylphenanthrene-3,4-dione
F3	Salviae Miltiorrhizae Radix et Rhizoma	3α-hydroxytanshinoneⅡa
F3	Salviae Miltiorrhizae Radix et Rhizoma	(E)-3-[2-(3,4-dihydroxyphenyl)-7-hydroxy-benzofuran-4-yl]acrylic acid
F3	Salviae Miltiorrhizae Radix et Rhizoma	4-methylenemiltirone
F3	Salviae Miltiorrhizae Radix et Rhizoma	2-(4-hydroxy-3-methoxyphenyl)-5-(3-hydroxypropyl)-7-methoxy-3-benzofurancarboxaldehyde
F3	Salviae Miltiorrhizae Radix et Rhizoma	6-o-syringyl-8-o-acetyl shanzhiside methyl ester
F3	Salviae Miltiorrhizae Radix et Rhizoma	formyltanshinone
F3	Salviae Miltiorrhizae Radix et Rhizoma	3-beta-Hydroxymethyllenetanshiquinone
F3	Salviae Miltiorrhizae Radix et Rhizoma	Methylenetanshinquinone
F3	Salviae Miltiorrhizae Radix et Rhizoma	przewalskin a
F3	Salviae Miltiorrhizae Radix et Rhizoma	przewalskin b
F3	Salviae Miltiorrhizae Radix et Rhizoma	Przewaquinone B
F3	Salviae Miltiorrhizae Radix et Rhizoma	przewaquinone c
F3	Salviae Miltiorrhizae Radix et Rhizoma	(6S,7R)-6,7-dihydroxy-1,6-dimethyl-8,9-dihydro-7H-naphtho[8,7-g]benzofuran-10,11-dione
F3	Salviae Miltiorrhizae Radix et Rhizoma	przewaquinone f
F3	Salviae Miltiorrhizae Radix et Rhizoma	sclareol
F3	Salviae Miltiorrhizae Radix et Rhizoma	tanshinaldehyde
F3	Salviae Miltiorrhizae Radix et Rhizoma	Danshenol B
F3	Salviae Miltiorrhizae Radix et Rhizoma	Danshenol A
F3	Salviae Miltiorrhizae Radix et Rhizoma	Salvilenone
F3	Salviae Miltiorrhizae Radix et Rhizoma	cryptotanshinone
F3	Salviae Miltiorrhizae Radix et Rhizoma	dan-shexinkum d
F3	Salviae Miltiorrhizae Radix et Rhizoma	danshenspiroketallactone
F3	Salviae Miltiorrhizae Radix et Rhizoma	deoxyneocryptotanshinone
F3	Salviae Miltiorrhizae Radix et Rhizoma	dihydrotanshinlactone
F3	Salviae Miltiorrhizae Radix et Rhizoma	dihydrotanshinoneⅠ
F3	Salviae Miltiorrhizae Radix et Rhizoma	epidanshenspiroketallactone
F3	Salviae Miltiorrhizae Radix et Rhizoma	C09092
F3	Salviae Miltiorrhizae Radix et Rhizoma	isocryptotanshi-none
F3	Salviae Miltiorrhizae Radix et Rhizoma	Isotanshinone II
F3	Salviae Miltiorrhizae Radix et Rhizoma	manool
F3	Salviae Miltiorrhizae Radix et Rhizoma	microstegiol
F3	Salviae Miltiorrhizae Radix et Rhizoma	miltionone Ⅰ
F3	Salviae Miltiorrhizae Radix et Rhizoma	miltionone Ⅱ
F3	Salviae Miltiorrhizae Radix et Rhizoma	miltipolone
F3	Salviae Miltiorrhizae Radix et Rhizoma	Miltirone
F3	Salviae Miltiorrhizae Radix et Rhizoma	miltirone Ⅱ
F3	Salviae Miltiorrhizae Radix et Rhizoma	neocryptotanshinone ii
F3	Salviae Miltiorrhizae Radix et Rhizoma	neocryptotanshinone
F3	Salviae Miltiorrhizae Radix et Rhizoma	1-methyl-8,9-dihydro-7H-naphtho[5,6-g]benzofuran-6,10,11-trione
F3	Salviae Miltiorrhizae Radix et Rhizoma	prolithospermic acid
F3	Salviae Miltiorrhizae Radix et Rhizoma	(2R)-3-(3,4-dihydroxyphenyl)-2-[(Z)-3-(3,4-dihydroxyphenyl)acryloyl]oxy-propionic acid
F3	Salviae Miltiorrhizae Radix et Rhizoma	(Z)-3-[2-[(E)-2-(3,4-dihydroxyphenyl)vinyl]-3,4-dihydroxy-phenyl]acrylic acid
F3	Salviae Miltiorrhizae Radix et Rhizoma	salvianolic acid g
F3	Salviae Miltiorrhizae Radix et Rhizoma	salvianolic acid j
F3	Salviae Miltiorrhizae Radix et Rhizoma	salvilenone Ⅰ
F3	Salviae Miltiorrhizae Radix et Rhizoma	salviolone
F3	Salviae Miltiorrhizae Radix et Rhizoma	NSC 122421
F3	Salviae Miltiorrhizae Radix et Rhizoma	(6S)-6-hydroxy-1-methyl-6-methylol-8,9-dihydro-7H-naphtho[8,7-g]benzofuran-10,11-quinone
F3	Salviae Miltiorrhizae Radix et Rhizoma	Tanshindiol B
F3	Salviae Miltiorrhizae Radix et Rhizoma	Przewaquinone E
F3	Salviae Miltiorrhizae Radix et Rhizoma	tanshinone iia
F3	Salviae Miltiorrhizae Radix et Rhizoma	(6S)-6-(hydroxymethyl)-1,6-dimethyl-8,9-dihydro-7H-naphtho[8,7-g]benzofuran-10,11-dione
F3	Salviae Miltiorrhizae Radix et Rhizoma	tanshinone Ⅵ
F3	Salviae Miltiorrhizae Radix et Rhizoma	Succinic Acid
F3	Salviae Miltiorrhizae Radix et Rhizoma	Methylene Tanshinquinone
F3	Salviae Miltiorrhizae Radix et Rhizoma	Dihydrotanshinone I
F3	Salviae Miltiorrhizae Radix et Rhizoma	Dihydroisotanshinone I
F3	Salviae Miltiorrhizae Radix et Rhizoma	Danshexinkum D
F3	Salviae Miltiorrhizae Radix et Rhizoma	Danshexinkum A
F3	Salviae Miltiorrhizae Radix et Rhizoma	Methyl Tanshinonate
F3	Salviae Miltiorrhizae Radix et Rhizoma	Isocryptotanshinone
F3	Salviae Miltiorrhizae Radix et Rhizoma	Paramiltioic Acid
F3	Salviae Miltiorrhizae Radix et Rhizoma	Ferruginol
F3	Salviae Miltiorrhizae Radix et Rhizoma	Tigogenin
F3	Salviae Miltiorrhizae Radix et Rhizoma	Salvinone
F3	Salviae Miltiorrhizae Radix et Rhizoma	Isotanshinoneii B
F3	Salviae Miltiorrhizae Radix et Rhizoma	Prgewaquinone A
F3	Salviae Miltiorrhizae Radix et Rhizoma	Danshensu
F3	Salviae Miltiorrhizae Radix et Rhizoma	Danshenxinkun A
F3	Salviae Miltiorrhizae Radix et Rhizoma	Danshenxinkun B
F3	Salviae Miltiorrhizae Radix et Rhizoma	Danshenxinkun C
F3	Salviae Miltiorrhizae Radix et Rhizoma	Danshenxinkun D
F3	Salviae Miltiorrhizae Radix et Rhizoma	Dehydromiltirone
F3	Salviae Miltiorrhizae Radix et Rhizoma	Î”1-Dehydrotanshinone
F3	Salviae Miltiorrhizae Radix et Rhizoma	1,2-Dihydrotanshiquinone
F3	Salviae Miltiorrhizae Radix et Rhizoma	Hesperetic Acid
F3	Salviae Miltiorrhizae Radix et Rhizoma	3-Î’-Hydroxymethylenetanshiquinone
F3	Salviae Miltiorrhizae Radix et Rhizoma	3Î‘-Hydroxytanshinone Iia
F3	Salviae Miltiorrhizae Radix et Rhizoma	3Î’-Hydroxytanshinone Iia
F3	Salviae Miltiorrhizae Radix et Rhizoma	2-Isopropyl-8-Methylphenanthrene-3,4-Dione(R0-090680)
F3	Salviae Miltiorrhizae Radix et Rhizoma	Isotanshinone I
F3	Salviae Miltiorrhizae Radix et Rhizoma	Isotanshinone Iia
F3	Salviae Miltiorrhizae Radix et Rhizoma	1-Keto-Isocryptotanshinone
F3	Salviae Miltiorrhizae Radix et Rhizoma	Miltionone I
F3	Salviae Miltiorrhizae Radix et Rhizoma	Miltionone Ii
F3	Salviae Miltiorrhizae Radix et Rhizoma	Nortanshinone
F3	Salviae Miltiorrhizae Radix et Rhizoma	Rosmarinic Acid Methyl Ester
F3	Salviae Miltiorrhizae Radix et Rhizoma	Salvianolic Acid A
F3	Salviae Miltiorrhizae Radix et Rhizoma	Salviol
F3	Salviae Miltiorrhizae Radix et Rhizoma	Tanshindiol A
F3	Salviae Miltiorrhizae Radix et Rhizoma	Tanshindiol C
F3	Salviae Miltiorrhizae Radix et Rhizoma	Tanshinlactone
F3	Salviae Miltiorrhizae Radix et Rhizoma	Tanshinol A
F3	Salviae Miltiorrhizae Radix et Rhizoma	Tanshinol B
F3	Salviae Miltiorrhizae Radix et Rhizoma	Tanshinone I
F3	Salviae Miltiorrhizae Radix et Rhizoma	Tanshinone Iib
F3	Salviae Miltiorrhizae Radix et Rhizoma	Tanshinone Vi
F3	Salviae Miltiorrhizae Radix et Rhizoma	(25R)-5Î‘-Spirostan-3Î’-Ol,Tigogenin
F3	Puerariae Lobatae Radix	formononetin
F3	Puerariae Lobatae Radix	3'-Methoxydaidzein
F3	Puerariae Lobatae Radix	Daidzein-4,7-diglucoside
F3	Puerariae Lobatae Radix	Dimethylesculetin,Scoparone
F3	Puerariae Lobatae Radix	Formononetin-7-Glucoside
F3	Puerariae Lobatae Radix	Daidzein
F3	Puerariae Lobatae Radix	Genistein
F3	Puerariae Lobatae Radix	Tuberosin
F3	Drynariae Rhizoma	(2R)-5,7-dihydroxy-2-(4-hydroxyphenyl)chroman-4-one
F3	Drynariae Rhizoma	Aureusidin
F3	Drynariae Rhizoma	Eriodyctiol (flavanone)
F3	Drynariae Rhizoma	eriodictyol
F3	Drynariae Rhizoma	22-Stigmasten-3-one
F3	Drynariae Rhizoma	Cyclolaudenol acetate
F3	Drynariae Rhizoma	cycloartenone
F3	Drynariae Rhizoma	cyclolaudenol
F3	Drynariae Rhizoma	davallioside A_qt
F3	Drynariae Rhizoma	marioside_qt
F3	Drynariae Rhizoma	xanthogalenol
F3	Drynariae Rhizoma	Sitosterol,Î’-Sitosterol
F3	Drynariae Rhizoma	Campesterol,M-Cresol
F3	Drynariae Rhizoma	Hop-21-Ene
F3	Drynariae Rhizoma	Naringin
F3	Drynariae Rhizoma	Vicianin
F3	Trichosanthes Kirilowii Maxim.	Mandenol
F3	Trichosanthes Kirilowii Maxim.	Diosmetin
F3	Trichosanthes Kirilowii Maxim.	Spinasterol
F3	Trichosanthes Kirilowii Maxim.	Hydroxygenkwanin
F3	Trichosanthes Kirilowii Maxim.	Schottenol
F3	Trichosanthes Kirilowii Maxim.	10α-cucurbita-5,24-diene-3β-ol
F3	Trichosanthes Kirilowii Maxim.	5-dehydrokarounidiol
F3	Trichosanthes Kirilowii Maxim.	7-oxo-dihydrokaro-unidiol
F3	Trichosanthes Kirilowii Maxim.	karounidiol 3-o-benzoate
F3	Trichosanthes Kirilowii Maxim.	Linolenic acid ethyl ester
F3	Trichosanthes Kirilowii Maxim.	vitamin-e
F3	Trichosanthis Fructus	Lauric Acid
F3	Trichosanthis Fructus	Caproic Acid
F3	Trichosanthis Fructus	Decanoic Acid,Capric Acid
F3	Trichosanthis Fructus	Myristicin
F3	Trichosanthis Fructus	N-Nonanol
F3	Trichosanthis Fructus	Nonanoicacid,Î‘-Narcotine
F3	Trichosanthis Fructus	Kaurene
F3	Trichosanthis Fructus	Trichothecin
F3	Trichosanthis Fructus	7-Oxodihydro Karounidiol
F3	Trichosanthis Fructus	Karounidiol
F3	Trichosanthis Fructus	Menthyl Acetate
F3	Trichosanthis Fructus	Naphthalene
F3	Trichosanthis Fructus	Vanillicacid
F3	Astragali Radix.	Mairin
F3	Astragali Radix.	Jaranol
F3	Astragali Radix.	hederagenin
F3	Astragali Radix.	(3S,8S,9S,10R,13R,14S,17R)-10,13-dimethyl-17-[(2R,5S)-5-propan-2-yloctan-2-yl]-2,3,4,7,8,9,11,12,14,15,16,17-dodecahydro-1H-cyclopenta[a]phenanthren-3-ol
F3	Astragali Radix.	isorhamnetin
F3	Astragali Radix.	3,9-di-O-methylnissolin
F3	Astragali Radix.	5'-hydroxyiso-muronulatol-2',5'-di-O-glucoside
F3	Astragali Radix.	7-O-methylisomucronulatol
F3	Astragali Radix.	9,10-dimethoxypterocarpan-3-O-β-D-glucoside
F3	Astragali Radix.	(6aR,11aR)-9,10-dimethoxy-6a,11a-dihydro-6H-benzofurano[3,2-c]chromen-3-ol
F3	Astragali Radix.	Bifendate
F3	Astragali Radix.	isoflavanone
F3	Astragali Radix.	Calycosin
F3	Astragali Radix.	kaempferol
F3	Astragali Radix.	(3R)-3-(2-hydroxy-3,4-dimethoxyphenyl)chroman-7-ol
F3	Astragali Radix.	isomucronulatol-7,2'-di-O-glucosiole
F3	Astragali Radix.	1,7-Dihydroxy-3,9-dimethoxy pterocarpene
F3	Astragali Radix.	Kumatakenin
F3	Astragali Radix.	Medicarpin
F3	Allii Macrostemonis Bulbus	Sitosteryl acetate
F3	Allii Macrostemonis Bulbus	Hesperetin
F3	Allii Macrostemonis Bulbus	n-coumaroyltyramine
F3	Allii Macrostemonis Bulbus	beta-sitosterol
F3	Allii Macrostemonis Bulbus	naringenin
F3	Allii Macrostemonis Bulbus	(Z)-3-(4-hydroxy-3-methoxy-phenyl)-N-[2-(4-hydroxyphenyl)ethyl]acrylamide
F3	Allii Macrostemonis Bulbus	coumaroyltyramine
F3	Allii Macrostemonis Bulbus	macrostemonoside e_qt
F3	Allii Macrostemonis Bulbus	PGA(sup 1)
F3	Allii Macrostemonis Bulbus	Prostaglandin B1
F3	Allii Macrostemonis Bulbus	quercetin
F3	Curcumae Radix	curcolactone
F3	Curcumae Radix	(4aR,5R,8R,8aR)-5,8-dihydroxy-3,5,8a-trimethyl-6,7,8,9-tetrahydro-4aH-benzo[f]benzofuran-4-one
F3	Curcumae Radix	Curcumenolactone C
F3	Curcumae Radix	(E)-1,7-Diphenyl-3-hydroxy-1-hepten-5-one
F3	Curcumae Radix	(E)-5-Hydroxy-7-(4-hydroxyphenyl)-1-phenyl-1-heptene
F3	Curcumae Radix	Oxycurcumenol
F3	Curcumae Radix	Zedoalactone A
F3	Curcumae Radix	Zedoalactone B
F3	Curcumae Radix	zedoalactone E
F3	Curcumae Radix	Zedoarolide A
F3	Curcumae Radix	Zedoarolide B
F3	Curcumae Radix	1,7-Diphenyl-3-acetoxy-6(E)-hepten
F3	Curcumae Radix	(S)-Carvone,Carvone,Thymol
F3	Curcumae Radix	Camphor
F3	Curcumae Radix	Bisdemethoxycurcumin
F3	Curcumae Radix	Î’-Curcumene
F3	Curcumae Radix	Turmerone
F3	Curcumae Radix	Zedoarondiol
F3	Curcumae Radix	(3S,10S)-3-Isopropyl-6,10-Dimethylcyclodec-6-Ene-1,4-Dione,Curdione
F3	Alismatis Rhizoma	Alisol B
F3	Alismatis Rhizoma	Alisol B monoacetate
F3	Alismatis Rhizoma	alisol,b,23-acetate
F3	Alismatis Rhizoma	16β-methoxyalisol B monoacetate
F3	Alismatis Rhizoma	alisol C
F3	Alismatis Rhizoma	alisol C monoacetate
F3	Alismatis Rhizoma	1-Monolinolein
F3	Alismatis Rhizoma	[(1S,3R)-1-[(2R)-3,3-dimethyloxiran-2-yl]-3-[(5R,8S,9S,10S,11S,14R)-11-hydroxy-4,4,8,10,14-pentamethyl-3-oxo-1,2,5,6,7,9,11,12,15,16-decahydrocyclopenta[a]phenanthren-17-yl]butyl] acetate
F3	Alismatis Rhizoma	Alismol
F3	Alismatis Rhizoma	Neoalisol
F3	Alismatis Rhizoma	Oriediterpenol
F3	Alismatis Rhizoma	Oriediterpenoside
F3	Alismatis Rhizoma	Orientalol A
F3	Alismatis Rhizoma	Orientalol B
F3	Alismatis Rhizoma	Orientalol C
F3	Alismatis Rhizoma	Orientalol E
F3	Alismatis Rhizoma	Orientalol F
F3	Alismatis Rhizoma	Sulfoorientalol A
F3	Alismatis Rhizoma	Sulfoorientalol B
F3	Alismatis Rhizoma	Sulfoorientalol C
F3	Alismatis Rhizoma	Sulfoorientalol D

## Sheet: Total
Active compounds
24-Ethylcholest-4-en-3-one
Cavidine
baicalein
Baicalin
Stigmasterol
gondoic acid
coniferin
10,13-eicosadienoic
12,13-epoxy-9-hydroxynonadeca-7,10-dienoic acid
(3S,6S)-3-(benzyl)-6-(4-hydroxybenzyl)piperazine-2,5-quinone
Cycloartenol
beta-D-Ribofuranoside, xanthine-9
Caryophellene,Î’-Elemene
3,4-Dihydroxybenzaldehyde,Hydroxybenzoic Acid,M-Hydroxybenzoic Acid,P-Hydroxybenzoic Acid,Salicylic Acid
3,4-Dihydroxybenzoic Acid,Protocatechuic Acid
Asparagine,Trigonelline
Butylethylene Ether,Hexanal
2-Undecanone
Anethole
Shogaol
D-Pseudoephedrine,Ephedrine,Pseudoephedrine
Methyl-2-Chloropropenoate
Bis(4-Hydroxybenzyl)Ether
Coniine
Ephedrine
Homogentisic Acid
1,5-Pentadiol
Pentaldehyde Oxime
Mandenol
Diosmetin
Spinasterol
Hydroxygenkwanin
Schottenol
10α-cucurbita-5,24-diene-3β-ol
5-dehydrokarounidiol
7-oxo-dihydrokaro-unidiol
karounidiol 3-o-benzoate
Linolenic acid ethyl ester
vitamin-e
Lauric Acid
Caproic Acid
Decanoic Acid,Capric Acid
Myristicin
N-Nonanol
Nonanoicacid,Î‘-Narcotine
Kaurene
Trichothecin
7-Oxodihydro Karounidiol
Karounidiol
Menthyl Acetate
Naphthalene
Vanillicacid
Sitosteryl acetate
Hesperetin
n-coumaroyltyramine
beta-sitosterol
naringenin
(Z)-3-(4-hydroxy-3-methoxy-phenyl)-N-[2-(4-hydroxyphenyl)ethyl]acrylamide
coumaroyltyramine
macrostemonoside e_qt
PGA(sup 1)
Prostaglandin B1
quercetin
Adenosine,Adenine Nucleoside
3-[(1-Methylethyl)Thio]-1-Propene
5-Methyl-1,2,3,4-Tetrathiane
4-Methyl-1,2,3-Trithiane
Propyl Isopropyl Disulfide
sitosterol
Citromitin
(S)-Carvone,Carvone,Thymol
5-Hydroxy-3,7,8,2'-Tetramethoxyflavone,5-Hydroxy-6,7,3',4'-Tetramethoxyflavone
Citronellol,Menthol
Geraniol,Sabinene Hydrate
5,4'-Dihydroxy-7,8-Dimethoxy Flavone
Nonaylaldehyde
Benzoic Acid 2-Methylaminomethylester
Octanol
Octanal
4-(1,1-Dimethylethyl)-Benzenemethanol
Carvacrol
Decanal
5,5'-Oxydimethylene-Bis(2-Furaldehyde)
5-Hydroxy-7,8,4'-Trimethoxyflavanone
5-Hydroxy-6,7,8,3',4'-Pentamethoxyflavone
4'-Hydroxy-5,6,7,8-Tetramethoxyflavone
5-Hydroxy-6,7,8,4'-Tetramethoxyflavone,Skullcapflavone I,Skullcapflavone II
Benzyl Alcohol
P-Cymol
Xanthomicrol
(2R)-2-[(3S,5R,10S,13R,14R,16R,17R)-3,16-dihydroxy-4,4,10,13,14-pentamethyl-2,3,5,6,12,15,16,17-octahydro-1H-cyclopenta[a]phenanthren-17-yl]-6-methylhept-5-enoic acid
trametenolic acid
7,9(11)-dehydropachymic acid
Cerevisterol
(2R)-2-[(3S,5R,10S,13R,14R,16R,17R)-3,16-dihydroxy-4,4,10,13,14-pentamethyl-2,3,5,6,12,15,16,17-octahydro-1H-cyclopenta[a]phenanthren-17-yl]-5-isopropyl-hex-5-enoic acid
ergosta-7,22E-dien-3beta-ol
Ergosterol peroxide
(2R)-2-[(5R,10S,13R,14R,16R,17R)-16-hydroxy-3-keto-4,4,10,13,14-pentamethyl-1,2,5,6,12,15,16,17-octahydrocyclopenta[a]phenanthren-17-yl]-5-isopropyl-hex-5-enoic acid
3beta-Hydroxy-24-methylene-8-lanostene-21-oic acid
pachymic acid
Poricoic acid A
Poricoic acid B
poricoic acid C
hederagenin
dehydroeburicoic acid
Caprylic Acid
Ergosterol
Dodecenoic Acid
Adenine
Dehydroabietic Acid Methyl Ester
Undecanoic Acid
Inermine
DFV
Mairin
Glycyrol
Jaranol
Medicarpin
isorhamnetin
Lupiwighteone
7-Methoxy-2-methyl isoflavone
formononetin
Calycosin
kaempferol
(2S)-2-[4-hydroxy-3-(3-methylbut-2-enyl)phenyl]-8,8-dimethyl-2,3-dihydropyrano[2,3-f]chromen-4-one
euchrenone
glyasperin B
glyasperin F
Glyasperin C
Isotrifoliol
(E)-1-(2,4-dihydroxyphenyl)-3-(2,2-dimethylchromen-6-yl)prop-2-en-1-one
kanzonols W
(2S)-6-(2,4-dihydroxyphenyl)-2-(2-hydroxypropan-2-yl)-4-methoxy-2,3-dihydrofuro[3,2-g]chromen-7-one
Semilicoisoflavone B
Glepidotin A
Glepidotin B
Phaseolinisoflavan
Glypallichalcone
8-(6-hydroxy-2-benzofuranyl)-2,2-dimethyl-5-chromenol
Licochalcone B
licochalcone G
3-(2,4-dihydroxyphenyl)-8-(1,1-dimethylprop-2-enyl)-7-hydroxy-5-methoxy-coumarin
Licoricone
Gancaonin A
Gancaonin B
licorice glycoside E
3-(3,4-dihydroxyphenyl)-5,7-dihydroxy-8-(3-methylbut-2-enyl)chromone
5,7-dihydroxy-3-(4-methoxyphenyl)-8-(3-methylbut-2-enyl)chromone
2-(3,4-dihydroxyphenyl)-5,7-dihydroxy-6-(3-methylbut-2-enyl)chromone
Glycyrin
Licocoumarone
Licoisoflavone
Licoisoflavone B
licoisoflavanone
shinpterocarpin
(E)-3-[3,4-dihydroxy-5-(3-methylbut-2-enyl)phenyl]-1-(2,4-dihydroxyphenyl)prop-2-en-1-one
liquiritin
licopyranocoumarin
3,22-Dihydroxy-11-oxo-delta(12)-oleanene-27-alpha-methoxycarbonyl-29-oic acid
Glyzaglabrin
Glabridin
Glabranin
Glabrene
Glabrone
1,3-dihydroxy-9-methoxy-6-benzofurano[3,2-c]chromenone
1,3-dihydroxy-8,9-dimethoxy-6-benzofurano[3,2-c]chromenone
Eurycarpin A
glycyroside
(-)-Medicocarpin
Sigmoidin-B
(2R)-7-hydroxy-2-(4-hydroxyphenyl)chroman-4-one
(2S)-7-hydroxy-2-(4-hydroxyphenyl)-8-(3-methylbut-2-enyl)chroman-4-one
Isoglycyrol
Isolicoflavonol
HMO
1-Methoxyphaseollidin
Quercetin der.
3'-Hydroxy-4'-O-Methylglabridin
licochalcone a
3'-Methoxyglabridin
2-[(3R)-8,8-dimethyl-3,4-dihydro-2H-pyrano[6,5-f]chromen-3-yl]-5-methoxyphenol
Inflacoumarin A
icos-5-enoic acid
Kanzonol F
6-prenylated eriodictyol
7,2',4'-trihydroxy－5-methoxy-3－arylcoumarin
7-Acetoxy-2-methylisoflavone
8-prenylated eriodictyol
gadelaidic acid
Vestitol
Gancaonin G
Gancaonin H
Licoagrocarpin
Glyasperins M
Glycyrrhiza flavonol A
Licoagroisoflavone
18α-hydroxyglycyrrhetic acid
Odoratin
Phaseol
Xambioona
dehydroglyasperins C
(S)-5,7-Dihydroxy-2-Phenylchroman-4-One,Pinocembrin
3,3'-Dimethylquercetin
Formononetin-7-Glucoside
Gancaonin C
Gancaonin D
Gancaonin F
Gancaonin I
Gancaonin P-3'-Methylether
Gancaonin X
Glabrolide
Glycyrrhetinic Acid
Glycyrrhetol
Glycyrrhisoflavanone
Glycyrrhisoflavone
Glycyrrhiza-Flavonol A
Glyurallin A
Glyuranolide
Hispaglabridin A
Hispaglabridin B
3-Hydroxyglabrol
Isoliquiritigenin
Isoononin
Kanzonol K
Licobenzofuran
Licofuranocoumarin
Liquiritigenin
4'-O-Methylglabridin
Methylglycyrrhetate
Methyl 18Î‘-Hydroxyglycyrrhetate
Methyl-24-Hydroxyglycyrrhetate
3-Methyl-6,7,8-Trihydropyrrolo[1,2-A]Pyrimidin-2-One
Phaseollinisoflavan
5,6,7,8-Tetrahydro-2,4-Dimethylquinoline
5,6,7,8-Tetrahydro-4-Methylquinoline
2,4,4'-Trihydroxychalcone
Kanzonol B
3',7-Dihydroxy-4',6-Dimethoxyisoflavone
[6',6''-Dimethylpyrano-(2',3':7,8)]-4'-Methoxy-3-Arylcoumarin
Erythrinin C
Gancaonin Y
Gancaonin Z
Glicoricone
Glycyrdione D
4-Hydroxyonchocarpin
Isograbrol
Kumatakenin
Licoagropin
Licoflavonal
Maackiain
berberine
Obacunone
berberrubine
epiberberine
(R)-Canadine
Berlambine
Corchoroside A_qt
Magnograndiolide
Palmidin A
palmatine
coptisine
Worenine
Moupinamide
3-O-trans ferulylquinic acid
Obaculactone
Magnoflorine
Limonin
Jatrorrhizine
Columbamine
2,3,4-Trihydroxy-Benzenepropanoic Acid
Groenlandicin
6-methylgingediacetate2
poriferast-5-en-3beta-ol
Dihydrocapsaicin
(Trans-Trans)Farnesol,3,7,11-Trimethyldodeca-2,6,10-Trien-1-Ol,Farnesol
1-(1,5-Dimethyl-4-Hexenyl)-4-Methyl Benzene,Î‘-Curcumene
Î‘-Curcumene,Î‘-Curcumene(R-)
(S)-1-Methyl-4-(6-Methylhepta-1,5-Dien-2-Yl)Cyclohex-1-Ene,Î’-Bisabolene
(1S,2S)-2-Isopropenyl-4-Isopropylidene-1-Methyl-1-Vinylcyclohexane,Î“-Elemene
Eugenol Methyl Ether,Methyl Isoeugenol,Methyleugenol
Elemol
Acetylborneol,Bornyl Acetate,L-Bornyl Acetate
(1R,9S)-4,11,11-Trimethyl-8-Methylenebicyclo[7.2.0]Undec-4-Ene,Caryophellene,Î’-Caryophyllene
(R)-P-Menth-1-En-4-Ol,Terpinen-4-Ol
Î’-Phellandrene
Î‘-Cubebene
Borneol
Camphor
Beta-Elemene,Î’-Elemene
D-Isoborneol
(1R,2R,4R)-1,7,7-Trimethylbicyclo[2.2.1]Heptan-2-Ol,Isoborneol,L-Isoborneol
Beta-Eudesmol
Linalool
1,8-Cineole,Eucalyptol
Î‘-Bergamotene
Î’-Cedrene
Copaene
Z-Nerolidol
N-Nonane
N-Octane
(E)-8Î’,17-Epoxylabd-12-Ene-15,16-Dial,Aframodial
[6]-Gingerdione (Enol Form)
6-Gingerdione
Gingerenone A
Gingerenone B
Gingerenone C
[4]-Gingerol
[6]-Gingerol
2-Heptanol
Isogingerenone B
6-Shogaol
Zingerone
Zingiberene
Citronellol
Safrole
Nerol
Alloaromadendrene
(5S)-5-Acetoxy-1,7-Bis(4-Hydroxy-3-Methoxyphenyl)Heptan-3-One
6-Acetyl Gingerol
2-Caraneol
3-Caraneol
Diethyl Sulfide
1,5-Epoxy-3-Hydroxy-1-(4-Hydroxy-3,5-Dimethoxyphenyl)-7-(4-Hydroxy-3-Methoxyphenyl)Heptane
4-Ethenyl-2,2,4-Trimethyl-3-(1-Methylethenyl)-Cyclohexane-Methanol
Ethylisopropyl Sulfide
Ethylpropionate
Fenchyl Alcohol
Galanolactone
[6]-Gingediol
[8]-Gingediol
Heptane
5-Hydroxy-1-(4-Hydroxy-3-Methoxyphenyl)-7-(3,4-Dihydroxyphenyl)Heptan-3-One
1-(4-Hydroxy-3-Methoxyphenyl)-3,5-Diacetoxyoctane
1-(4-Hydroxy-3-Methoxyphenyl)-3,5-Octane-Diol
1-(4-Hydroxy-3-Methoxyphenyl)Propan-1,2-Diol
6-Methylgingediol
Methyl Isobutyl Ketone
4-Methyl-1-(1-Methylethyl)-3-Cyclohexen-1-Ol-Acetate
E-Nerolidol
Nonan-2-One
6-Paradol
Î’-Santalol
Zonarene
3-Isopropyl-6-Methylenecyclohex-1-Ene,3-Methylene-6-(1-Methylethyl)-Cyclohexene,Î’-Phellandrene
8-Gingerol
Zingiberol
Furanogermenone
poncirin
Isosinensetin
5,7,4'-Trimethylapigenin
isosakuranetin-7-rutinoside
Prangenin
prangenin hydrate
poncimarin
isoponcimarin
6-Methoxy aurapten
citrusin B
neohesperidin_qt
Sinensetin
Ammidin
Eriodyctiol (flavanone)
5,7-dihydroxy-2-(3-hydroxy-4-methoxyphenyl)chroman-4-one
nobiletin
didymin
luteolin
Tetramethoxyluteolin
4-[(2S,3R)-5-[(E)-3-hydroxyprop-1-enyl]-7-methoxy-3-methylol-2,3-dihydrobenzofuran-2-yl]-2-methoxy-phenol
Pavilion,Scopoletin,Scopoletol,Trigonelline
1-Isopropyl-4-Methylcyclohex-3-Enol,4-Terpineol
Î‘-Terpineol
3,7-Dimethylocta-1,6-Dien-3-Ol,Linalol,Linalool
Bergapten
P-Cymol,P-Cymene,Umbelliferone
5,7,8,3',4'-Pentamethoxyflavone,Tangeretin
Isopimpinellin
Synephrine
N-Methyltyramine
Isolimonic Acid (16â†’17)Lactone
5,7,8,4'-Tetramethoxyflavone
5,7,4'-Trimethoxyflavone
Ichangin
Hesperitin
P-Hydroxybenzaldehyde
Coniferaldehyde,Coniferyl Aldehyde,Trans-Coniferyl Aldehye
Syringaldehyde
ellagic acid
paeoniflorgenone
Lactiflorin
paeoniflorin
paeoniflorin_qt
(+)-catechin
(1S,2S,4R)-trans-2-hydroxy-1,8-cineole-B-D-glucopyranoside
(2R,3R)-4-methoxyl-distylin
1-o-beta-d-glucopyranosyl-8-o-benzoylpaeonisuffrone_qt
1-o-beta-d-glucopyranosylpaeonisuffrone_qt
stigmast-7-en-3-ol
benzoyl paeoniflorin
Albiflorin
Albiflorin_qt
4-ethyl-paeoniflorin_qt
4-o-methyl-paeoniflorin_qt
8-debenzoylpaeonidanin
Paeoniflorigenone
9-ethyl-neo-paeoniaflorin A_qt
evofolinB
isobenzoylpaeoniflorin
Ethyl oleate (NF)
campest-5-en-3beta-ol
Benzoic Acid
Paeonol,Scopoletin
Myricanone
Perlolyrine
senkyunone
wallichilide
FA
4-Hydroxy-3-Methoxy Styrene,Styrene
Vanillin
Butylphthalide
Chrysophanic Acid
Chuanxiongzine
3-Butylidenephthalide
Senkyunolide
Spathulenol
3(S)-3-Butyl-4,5-Dihydrophthalide
3-N-Butyl-3-Hydroxy-4,5,6,7-Tetrahydro-6,7-Dihydroxy Phthalide
3-Butylidene-7-Hydroxyphalide
3-Butylidene-Phalide
3-Butyl-Phthalide
Chrysophanol
Chuanxiongol
Cnidium Lactone
(Z)-4,5-Dihydro-6,7-Trans-Dihydroxy-3-Butylidene Phthalide
(Z)-4,5-Dihydro-6,7-Cis-Dihydroxy-3-Butylidene Phthalide
(Z')-3,8-Dihydro-6,6',7,3'Î‘-Diligustilide
4,7-Dihydroxy-3-Butylphthalide
(Z,Z')-Diligustilide
(Z)-6,7-Epoxy-6,7-Dihydroligustilide
5-Hydroxymethyl-6-Endo-(3'-Methoxy-4'-Hydroxyphenyl)-8-Oxa-Bicyclo[3.2.1]-Oct-3-En-2-One
Ligustilide
2-Methoxy-4-(3-Methoxy-1-Propenyl)-Phenol
Methyl Phenylacetate
Neocnidilide
2-(1-Oxopentyl)-Benzoic Acid Methyl Ester
Retinol
Sedanonic Acid
Senkyunolide C
Senkyunolide D
Senkyunolide E
Senkyunolide F
Senkyunolide G
Senkyunolide H
Senkyunolide J
Senkyunolide K
Senkyunolide L
Senkyunolide M
Senkyunolide N
Senkyunolide Q
1,2,5,6-tetrahydrotanshinone
Poriferasterol
isoimperatorin
sugiol
Dehydrotanshinone II A
digallate
α-amyrin
5,6-dihydroxy-7-isopropyl-1,1-dimethyl-2,3-dihydrophenanthren-4-one
2-isopropyl-8-methylphenanthrene-3,4-dione
3α-hydroxytanshinoneⅡa
(E)-3-[2-(3,4-dihydroxyphenyl)-7-hydroxy-benzofuran-4-yl]acrylic acid
4-methylenemiltirone
2-(4-hydroxy-3-methoxyphenyl)-5-(3-hydroxypropyl)-7-methoxy-3-benzofurancarboxaldehyde
6-o-syringyl-8-o-acetyl shanzhiside methyl ester
formyltanshinone
3-beta-Hydroxymethyllenetanshiquinone
Methylenetanshinquinone
przewalskin a
przewalskin b
Przewaquinone B
przewaquinone c
(6S,7R)-6,7-dihydroxy-1,6-dimethyl-8,9-dihydro-7H-naphtho[8,7-g]benzofuran-10,11-dione
przewaquinone f
sclareol
tanshinaldehyde
Danshenol B
Danshenol A
Salvilenone
cryptotanshinone
dan-shexinkum d
danshenspiroketallactone
deoxyneocryptotanshinone
dihydrotanshinlactone
dihydrotanshinoneⅠ
epidanshenspiroketallactone
C09092
isocryptotanshi-none
Isotanshinone II
manool
microstegiol
miltionone Ⅰ
miltionone Ⅱ
miltipolone
Miltirone
miltirone Ⅱ
neocryptotanshinone ii
neocryptotanshinone
1-methyl-8,9-dihydro-7H-naphtho[5,6-g]benzofuran-6,10,11-trione
prolithospermic acid
(2R)-3-(3,4-dihydroxyphenyl)-2-[(Z)-3-(3,4-dihydroxyphenyl)acryloyl]oxy-propionic acid
(Z)-3-[2-[(E)-2-(3,4-dihydroxyphenyl)vinyl]-3,4-dihydroxy-phenyl]acrylic acid
salvianolic acid g
salvianolic acid j
salvilenone Ⅰ
salviolone
NSC 122421
(6S)-6-hydroxy-1-methyl-6-methylol-8,9-dihydro-7H-naphtho[8,7-g]benzofuran-10,11-quinone
Tanshindiol B
Przewaquinone E
tanshinone iia
(6S)-6-(hydroxymethyl)-1,6-dimethyl-8,9-dihydro-7H-naphtho[8,7-g]benzofuran-10,11-dione
tanshinone Ⅵ
Succinic Acid
Methylene Tanshinquinone
Dihydrotanshinone I
Dihydroisotanshinone I
Danshexinkum D
Danshexinkum A
Methyl Tanshinonate
Isocryptotanshinone
Paramiltioic Acid
Ferruginol
Tigogenin
Salvinone
Isotanshinoneii B
Prgewaquinone A
Danshensu
Danshenxinkun A
Danshenxinkun B
Danshenxinkun C
Danshenxinkun D
Dehydromiltirone
Î”1-Dehydrotanshinone
1,2-Dihydrotanshiquinone
Hesperetic Acid
3-Î’-Hydroxymethylenetanshiquinone
3Î‘-Hydroxytanshinone Iia
3Î’-Hydroxytanshinone Iia
2-Isopropyl-8-Methylphenanthrene-3,4-Dione(R0-090680)
Isotanshinone I
Isotanshinone Iia
1-Keto-Isocryptotanshinone
Miltionone I
Miltionone Ii
Nortanshinone
Rosmarinic Acid Methyl Ester
Salvianolic Acid A
Salviol
Tanshindiol A
Tanshindiol C
Tanshinlactone
Tanshinol A
Tanshinol B
Tanshinone I
Tanshinone Iib
Tanshinone Vi
(25R)-5Î‘-Spirostan-3Î’-Ol,Tigogenin
3'-Methoxydaidzein
Daidzein-4,7-diglucoside
Dimethylesculetin,Scoparone
Daidzein
Genistein
Tuberosin
(2R)-5,7-dihydroxy-2-(4-hydroxyphenyl)chroman-4-one
Aureusidin
eriodictyol
22-Stigmasten-3-one
Cyclolaudenol acetate
cycloartenone
cyclolaudenol
davallioside A_qt
marioside_qt
xanthogalenol
Sitosterol,Î’-Sitosterol
Campesterol,M-Cresol
Hop-21-Ene
Naringin
Vicianin
(3S,8S,9S,10R,13R,14S,17R)-10,13-dimethyl-17-[(2R,5S)-5-propan-2-yloctan-2-yl]-2,3,4,7,8,9,11,12,14,15,16,17-dodecahydro-1H-cyclopenta[a]phenanthren-3-ol
3,9-di-O-methylnissolin
5'-hydroxyiso-muronulatol-2',5'-di-O-glucoside
7-O-methylisomucronulatol
9,10-dimethoxypterocarpan-3-O-β-D-glucoside
(6aR,11aR)-9,10-dimethoxy-6a,11a-dihydro-6H-benzofurano[3,2-c]chromen-3-ol
Bifendate
isoflavanone
(3R)-3-(2-hydroxy-3,4-dimethoxyphenyl)chroman-7-ol
isomucronulatol-7,2'-di-O-glucosiole
1,7-Dihydroxy-3,9-dimethoxy pterocarpene
curcolactone
(4aR,5R,8R,8aR)-5,8-dihydroxy-3,5,8a-trimethyl-6,7,8,9-tetrahydro-4aH-benzo[f]benzofuran-4-one
Curcumenolactone C
(E)-1,7-Diphenyl-3-hydroxy-1-hepten-5-one
(E)-5-Hydroxy-7-(4-hydroxyphenyl)-1-phenyl-1-heptene
Oxycurcumenol
Zedoalactone A
Zedoalactone B
zedoalactone E
Zedoarolide A
Zedoarolide B
1,7-Diphenyl-3-acetoxy-6(E)-hepten
Bisdemethoxycurcumin
Î’-Curcumene
Turmerone
Zedoarondiol
(3S,10S)-3-Isopropyl-6,10-Dimethylcyclodec-6-Ene-1,4-Dione,Curdione
Alisol B
Alisol B monoacetate
alisol,b,23-acetate
16β-methoxyalisol B monoacetate
alisol C
alisol C monoacetate
1-Monolinolein
[(1S,3R)-1-[(2R)-3,3-dimethyloxiran-2-yl]-3-[(5R,8S,9S,10S,11S,14R)-11-hydroxy-4,4,8,10,14-pentamethyl-3-oxo-1,2,5,6,7,9,11,12,15,16-decahydrocyclopenta[a]phenanthren-17-yl]butyl] acetate
Alismol
Neoalisol
Oriediterpenol
Oriediterpenoside
Orientalol A
Orientalol B
Orientalol C
Orientalol E
Orientalol F
Sulfoorientalol A
Sulfoorientalol B
Sulfoorientalol C
Sulfoorientalol D
