# Supplementary material for: The gut microbiota remodes amino acid and lipid metabolism in incomplete revascularization of CHD with phlegm-dampness syndrome: an integrated multiomics and network pharmacology study
Source: Front Mol Biosci. 2026 Mar 9;13:1748007. doi: 10.3389/fmolb.2026.1748007 (PMC13006993; doi:10.3389/fmolb.2026.1748007)
Supplement: Supplementary file 3 [file Table7.xlsx]

## Sheet: Sheet1
Formula code	Putative targets
F1	PTGS1
F1	PTGS2
F1	NCOA2
F1	NOS2
F1	DPP4
F1	HSP90AA1
F1	PRKACA
F1	PRSS1
F1	NCOA1
F1	CALM3
F1	PGR
F1	NR3C2
F1	PIK3CG
F1	NR3C1
F1	F7
F1	SCN5A
F1	ADRB2
F1	LTA4H
F1	MAOB
F1	EGFR
F1	KCNH2
F1	DRD1
F1	CHRM3
F1	CHRM1
F1	GABRA2
F1	CHRM4
F1	PDE3A
F1	ESR1
F1	LACTBL1
F1	RELA
F1	AKT1
F1	BCL2
F1	MAPK3
F1	MAPK1
F1	CASP3
F1	FASN
F1	LDLR
F1	ADRA1B
F1	ADRB1
F1	PKIA
F1	AR
F1	PPARG
F1	AKR1B1
F1	TOP2B
F1	SERPIND1
F1	CHRM5
F1	HTR3A
F1	ADRA2C
F1	RXRA
F1	OPRD1
F1	HTR2A
F1	VEGFC
F1	PTPN1
F1	ADH1C
F1	IGHG1
F1	ADRA2A
F1	SLC6A2
F1	SLC6A3
F1	PLAU
F1	CA2
F1	ADRA1D
F1	OPRM1
F1	CDK2
F1	PNP
F1	deoD
F1	ABAT
F1	ABL1
F1	ACADSB
F1	ACOX1
F1	ACSL3
F1	ACSL4
F1	ADH5
F1	ALDH5A1
F1	ARF1
F1	ARF6
F1	C8G
F1	CALM1
F1	CNR1
F1	CNR2
F1	CYP2C8
F1	ECI2
F1	ELOVL4
F1	FADS1
F1	FADS2
F1	FFAR1
F1	FKBP1A
F1	FURIN
F1	GLTP
F1	GM2A
F1	GUCA1A
F1	HAO1
F1	HDAC2
F1	HDAC9
F1	HNF4A
F1	HNF4G
F1	INS
F1	LALBA
F1	LIP3
F1	LTB4R
F1	LTB4R2
F1	LTF
F1	LY96
F1	NR1H4
F1	OGDH
F1	PAEP
F1	PLA2G1B
F1	PLA2G2A
F1	PLA2G2D
F1	PLA2G2E
F1	PMP2
F1	PPARA
F1	PPARD
F1	PPA_RS05235
F1	PPP3CA
F1	PPP3R1
F1	PPT1
F1	PVR
F1	RCVRN
F1	RHO
F1	RXRB
F1	RXRG
F1	S100B
F1	SCN10A
F1	SCN11A
F1	SCN1A
F1	SCN1B
F1	SCN2A
F1	SCN2B
F1	SCN3A
F1	SCN3B
F1	SCN4A
F1	SCN4B
F1	SCN7A
F1	SCN8A
F1	SCN9A
F1	SEC14L2
F1	SLC8A1
F1	SREBF1
F1	TLR4
F1	TM1468
F1	TRAPPC3
F1	TRPV1
F1	VLDLR
F1	BLLF1
F1	FAAH
F1	ABCB1
F1	BIRC5
F1	ANXA1
F1	HOXA10
F1	HSD11B1
F1	HSD11B2
F1	HSD3B1
F1	LSS
F1	NPPB
F1	VDR
F1	CLEC4E
F1	NR1I3
F1	RORA
F1	ABCC5
F1	AKR1C1
F1	CBR1
F1	EDNRA
F1	GLO1
F1	GSTP1
F1	HSPA5
F1	IKBKB
F1	NFKB1
F1	NFKB2
F1	NFKBIA
F1	PRKAA1
F1	PRKAA2
F1	PRKAB1
F1	PRKAB2
F1	PRKAG1
F1	PRKAG2
F1	PRKAG3
F1	RPS6KA3
F1	SHBG
F1	TP53
F1	ABCA1
F1	ABCB11
F1	ABCC1
F1	ABCC2
F1	ABCC4
F1	ABCC6
F1	ABCC8
F1	ABCC9
F1	ABCG1
F1	ABL2
F1	ACSL1
F1	ACSS1
F1	ACSS2
F1	ACTA1
F1	ACVR1
F1	ACVR1B
F1	ACVRL1
F1	ADA
F1	ADCY1
F1	ADK
F1	ADORA1
F1	ADORA2A
F1	ADORA2B
F1	ADORA3
F1	ADRBK1
F1	ADRBK2
F1	AFG3L2
F1	AHCY
F1	AK1
F1	AK2
F1	AK8
F1	ALK
F1	AMHR2
F1	APAF1
F1	ARAF
F1	ASNA1
F1	ASNS
F1	ASS1
F1	BAG1
F1	BALF5
F1	CCT3
F1	CDK15
F1	CFTR
F1	COMTD1
F1	CREB1
F1	CSNK1G2
F1	CSNK2A1
F1	CSNK2B
F1	DAM
F1	DAPK1
F1	DCK
F1	DNMT1
F1	DPH5
F1	DTYMK
F1	EEF2
F1	ENPP1
F1	EPHA2
F1	EPHB2
F1	FBP1
F1	FHIT
F1	GALK1
F1	GAMT
F1	GAPDH
F1	GAPDHS
F1	GNMT
F1	GSG2
F1	GSK3B
F1	GSS
F1	HCN2
F1	HINT1
F1	HK1
F1	HNMT
F1	HSP90B1
F1	HSPA8
F1	IGF1R
F1	IMPDH1
F1	IMPDH2
F1	ITPKA
F1	KIF1A
F1	KIF2C
F1	L
F1	LCK
F1	LSM6
F1	MAFF_RS13750
F1	MAPK10
F1	MAPK12
F1	MTAP
F1	NAE1
F1	NME1
F1	NT5C2
F1	PAPS
F1	PB1
F1	PCMT1
F1	PDE4B
F1	PDE4D
F1	PFKFB4
F1	PIK3CA
F1	PIM1
F1	PNMT
F1	POLA1
F1	POLB
F1	POLE
F1	POLE2
F1	POLE3
F1	POLE4
F1	PPP5C
F1	PRKAR1A
F1	PRKAR2B
F1	PRMT1
F1	PRMT3
F1	PYGL
F1	RAD51
F1	RNASE1
F1	RPL10L
F1	RPL11
F1	RPL13A
F1	RPL15
F1	RPL19
F1	RPL23
F1	RPL23A
F1	RPL26L1
F1	RPL3
F1	RPL37
F1	RPL8
F1	RRM1
F1	RRM2
F1	RRM2B
F1	RSL24D1
F1	SETD7
F1	SIRT3
F1	SIRT5
F1	SLC25A4
F1	SRPK2
F1	STM4066
F1	TK
F1	TLR7
F1	TM0588
F1	TNK2
F1	TRDMT1
F1	TRPM7
F1	TTHA0667
F1	TTHA1435
F1	UCK2
F1	VCP
F1	AKR1C3
F1	PDE4A
F1	PDE4C
F1	PLAT
F1	PTGDR2
F1	PTGER1
F1	PTGER2
F1	PTGER3
F1	PTGER4
F1	PTGIR
F1	PTGR1
F1	PTGR2
F1	CTRB1
F1	LCN2
F1	MIF
F1	ACOT13
F1	DBI
F1	CACNA2D1
F1	CES1
F1	ACHE
F1	ADRA1A
F1	ADRA2B
F1	ATF1
F1	ATF2
F1	ATF3
F1	ATF4
F1	ATF5
F1	ATF6
F1	ATF7
F1	FOS
F1	IL2
F1	JDP2
F1	JUN
F1	NFATC1
F1	SLC18A2
F1	SLC6A4
F1	TNF
F1	TYR
F1	CPT1A
F1	CPT2
F1	SCO5081
F1	E
F1	ECE1
F1	HRAS
F1	MAN1B1
F2	MIF
F2	SHBG
F2	BIRC5
F2	SIGMAR1
F2	ACHE
F2	ADRA2A
F2	ADRA2B
F2	ADRA2C
F2	CALY
F2	CHRM2
F2	CHRNA2
F2	CHRNA7
F2	DRD1
F2	DRD2
F2	DRD3
F2	DRD4
F2	DRD5
F2	HTR1A
F2	HTR1B
F2	HTR1D
F2	HTR2A
F2	HTR2B
F2	HTR2C
F2	HTR3A
F2	ALB
F2	E
F2	ERG11
F2	TYR
F2	AR
F2	ESR1
F2	ESR2
F2	PGR
F2	TRPV3
F2	GLO1
F2	COMT
F2	GABRA1
F2	GABRA2
F2	GABRA3
F2	GABRA4
F2	GABRA5
F2	GABRA6
F2	GABRG1
F2	GABRG2
F2	GABRG3
F2	IGHG1
F2	MTTP
F2	SOAT1
F2	SOAT2
F2	VDR
F2	ACTB
F2	AHR
F2	AKR1C1
F2	AKT1
F2	ATP5A1
F2	ATP5B
F2	ATP5C1
F2	CBR1
F2	CDK6
F2	CEBPB
F2	CSNK2A1
F2	CSNK2B
F2	CYP19A1
F2	CYP1B1
F2	EIF3F
F2	ESRRA
F2	ESRRB
F2	GPER1
F2	HCK
F2	HIBCH
F2	HSP90AA1
F2	HSPA2
F2	JAK1
F2	KANSL3
F2	NCOA1
F2	NCOA2
F2	NQO2
F2	NR1I2
F2	PIK3CG
F2	PIM1
F2	PTK2B
F2	RUVBL2
F2	SF3B3
F2	STK17B
F2	TOP2A
F2	UBA1
F2	UGT3A1
F2	ADRA1A
F2	ADRA1B
F2	ADRA1D
F2	ADRB1
F2	ADRB2
F2	TNF
F2	ATP1A1
F2	AURKB
F2	DHFRL1
F2	DNMT1
F2	CACNA1C
F2	CACNA1D
F2	CACNA1F
F2	CACNA1S
F2	CACNB1
F2	CACNB2
F2	CACNB3
F2	CACNB4
F2	OPRK1
F2	TRPA1
F2	TRPM8
F2	MAOB
F2	NR1H4
F2	ccrA
F2	CALM1
F2	METAP2
F2	RNASE1
F2	TPI1
F2	ADH1B
F2	ABO
F2	AKR1C3
F2	ALDH2
F2	GAPDHS
F2	AADACL2
F2	HMGCR
F2	HSD11B1
F2	HSD11B2
F2	IGHG2
F2	ITGAL
F2	ITGB2
F2	NR3C1
F2	NR3C2
F2	ADH1C
F2	AKR1C2
F2	ALOX5
F2	ANXA1
F2	CES1
F2	COX4I1
F2	COX5A
F2	COX5B
F2	COX6A2
F2	COX6B1
F2	COX6C
F2	COX7A1
F2	COX7B
F2	COX7C
F2	COX8A
F2	EFTUD1
F2	ESRRG
F2	FABP6
F2	FECH
F2	GPBAR1
F2	GSTP1
F2	HSD3B1
F2	MT-CO1
F2	MT-CO2
F2	MT-CO3
F2	NFKB1
F2	NFKB2
F2	NPPB
F2	PRLR
F2	PTGS1
F2	SULT2B1
F2	HDAC2
F2	HOXA10
F2	LSS
F2	ALOX15
F2	APP
F2	CLEC14A
F2	CTRB1
F2	ITGA5
F2	ITGB3
F2	KHSRP
F2	MTNR1A
F2	MTNR1B
F2	NR1I3
F2	PI4K2B
F2	PPARA
F2	PPARG
F2	PTGS2
F2	SLC2A1
F2	YARS
F2	IGKV2-30
F2	PLA2G2E
F2	NFKBIA
F2	CASP3
F2	LPL
F2	NOS2
F2	NR0B1
F2	YWHAE
F2	gag-pol
F2	HSD17B1
F2	TRPV1
F2	AKR1D1
F2	GABRB1
F2	GABRB2
F2	GABRB3
F2	GABRD
F2	GABRE
F2	GABRP
F2	GABRQ
F2	HSD17B11
F2	SULT2A1
F2	RXRA
F2	ACOT13
F2	DBI
F2	RHO
F2	ABCC5
F2	tyrB
F2	ALDH1A1
F2	ALDH1A2
F2	ALDH1A3
F2	APOD
F2	DHRS3
F2	DHRS4
F2	HPGDS
F2	LRAT
F2	RBP1
F2	RBP3
F2	RDH11
F2	RDH12
F2	RDH13
F2	RDH14
F2	RDH5
F2	RDH8
F2	RETSAT
F2	RLBP1
F2	BLLF1
F2	FAAH
F2	ABAT
F2	ABL1
F2	ACADSB
F2	ACOX1
F2	ACSL3
F2	ACSL4
F2	ADH5
F2	ALDH5A1
F2	ARF1
F2	ARF6
F2	C8G
F2	CNR1
F2	CNR2
F2	CYP2C8
F2	ECI2
F2	ELOVL4
F2	FADS1
F2	FADS2
F2	FFAR1
F2	FKBP1A
F2	FURIN
F2	GLTP
F2	GM2A
F2	GUCA1A
F2	HAO1
F2	HDAC9
F2	HNF4A
F2	HNF4G
F2	INS
F2	LALBA
F2	LIP3
F2	LTB4R
F2	LTB4R2
F2	LTF
F2	LY96
F2	OGDH
F2	PAEP
F2	PKIA
F2	PLA2G1B
F2	PLA2G2A
F2	PLA2G2D
F2	PMP2
F2	PPARD
F2	PPA_RS05235
F2	PPP3CA
F2	PPP3R1
F2	PPT1
F2	PRKACA
F2	PVR
F2	RCVRN
F2	RXRB
F2	RXRG
F2	S100B
F2	SCN10A
F2	SCN11A
F2	SCN1A
F2	SCN1B
F2	SCN2A
F2	SCN2B
F2	SCN3A
F2	SCN3B
F2	SCN4A
F2	SCN4B
F2	SCN5A
F2	SCN7A
F2	SCN8A
F2	SCN9A
F2	SEC14L2
F2	SLC8A1
F2	SREBF1
F2	TLR4
F2	TM1468
F2	TRAPPC3
F2	VLDLR
F2	CLEC4E
F2	GRIN1
F2	GRIN2A
F2	GRIN2B
F2	GRIN2C
F2	GRIN2D
F2	GRIN3A
F2	GRIN3B
F2	RORA
F2	ACACB
F2	ACP1
F2	APRT
F2	MTAP
F2	PECR
F2	SRPK2
F2	EDNRA
F2	LCN2
F2	CACNA2D1
F2	ATF1
F2	ATF2
F2	ATF3
F2	ATF4
F2	ATF5
F2	ATF6
F2	ATF7
F2	FOS
F2	IL2
F2	JDP2
F2	JUN
F2	NFATC1
F2	SLC18A2
F2	SLC6A2
F2	SLC6A3
F2	SLC6A4
F2	CPT1A
F2	CPT2
F2	KCNH2
F2	SCO5081
F2	ECE1
F2	HRAS
F2	MAN1B1
F2	F7
F2	NOS3
F2	PRSS1
F2	CALM3
F2	PDE10A
F2	CHRM3
F2	CHRM1
F2	CHRM5
F2	CHRM4
F2	OPRD1
F2	GRIA2
F2	DPP4
F2	AKR1B1
F2	TOP2B
F2	SERPIND1
F2	CHEK1
F2	PDE3A
F2	PTPN1
F2	LACTBL1
F2	RELA
F2	BCL2
F2	MAPK3
F2	MAPK1
F2	FASN
F2	LDLR
F2	ABCC8
F2	CA2
F2	PYGM
F2	EGFR
F2	VEGFC
F2	CCND1
F2	BCL2L1
F2	KCNMA1
F2	KDR
F2	MAPK14
F2	GSK3B
F2	CCNA2
F2	CDK2
F2	ITM2C
F2	LTA4H
F2	OPRM1
F2	SOD1
F2	STAT3
F2	EIF6
F2	RB1
F2	CDK4
F2	FOSL2
F2	MMP3
F2	CDKN1A
F2	BAX
F2	CASP9
F2	PLAU
F2	MMP2
F2	MMP9
F2	IL10
F2	EGF
F2	IL6
F2	CDKN2A
F2	AHSA1
F2	TP53
F2	ELK1
F2	POR
F2	ODC1
F2	XDH
F2	CASP8
F2	TOP1
F2	RAF1
F2	PRKCA
F2	MMP1
F2	HIF1A
F2	STAT1
F2	RUNX1T1
F2	HERC5
F2	CDK1
F2	HSPA5
F2	ERBB2
F2	ACACA
F2	HMOX1
F2	CYP3A4
F2	CYP1A2
F2	CAV1
F2	MYC
F2	F3
F2	GJA1
F2	CYP1A1
F2	ICAM1
F2	IL1B
F2	CCL2
F2	SELE
F2	VCAM1
F2	PTGER3
F2	CXCL8
F2	PRKCB
F2	DUOX2
F2	HSPB1
F2	TGFB1
F2	SULT1E1
F2	MGAM
F2	CCNB1
F2	PLAT
F2	THBD
F2	SERPINE1
F2	COL1A1
F2	IFNG
F2	pteN
F2	IL1A
F2	MPO
F2	NCF1
F2	ABCG2
F2	HAS2
F2	NFE2L2
F2	NQO1
F2	PARP1
F2	PSMD3
F2	SLC2A4
F2	COL3A1
F2	gyrB
F2	CXCL11
F2	CXCL2
F2	DCAF5
F2	CHEK2
F2	INSR
F2	CLDN4
F2	HSF1
F2	CRP
F2	CXCL10
F2	CHUK
F2	SPP1
F2	RUNX2
F2	RASSF1
F2	E2F1
F2	E2F2
F2	ACPP
F2	CTSD
F2	IGFBP3
F2	IGF2
F2	CD40LG
F2	IRF1
F2	ERBB3
F2	PON1
F2	DIO1
F2	PCOLCE
F2	NPEPPS
F2	HK2
F2	NKX3-1
F2	RASA1
F2	PRXC1A
F2	GSTM1
F2	GSTM2
F2	LYZ
F2	cobT
F3	NOS2
F3	PTGS1
F3	CHRM1
F3	ESR1
F3	AR
F3	PPARG
F3	PTGS2
F3	RXRA
F3	PDE3A
F3	ADRA1D
F3	SLC6A3
F3	ADRB2
F3	SLC6A4
F3	ESR2
F3	DPP4
F3	MAPK14
F3	GSK3B
F3	HSP90AA1
F3	CDK2
F3	MAOB
F3	CHEK1
F3	PRSS1
F3	PIM1
F3	CCNA2
F3	CALM3
F3	PKIA
F3	SERPIND1
F3	NOS3
F3	ACHE
F3	LACTBL1
F3	JUN
F3	IL4
F3	SIRT1
F3	ATP5F1B
F3	MT-ND6
F3	HSD3B2
F3	HSD3B1
F3	PGR
F3	NCOA2
F3	PIK3CG
F3	KCNH2
F3	DRD1
F3	CHRM3
F3	SCN5A
F3	Gabra2
F3	CHRM4
F3	HTR2A
F3	Gabra5
F3	Gabra3
F3	CHRM2
F3	ADRA1B
F3	CHRNA2
F3	OPRM1
F3	GABRA1
F3	CHRNA7
F3	BCL2
F3	BAX
F3	CASP9
F3	CASP3
F3	CASP8
F3	PRKCA
F3	TGFB1
F3	PON1
F3	MAP2
F3	NCOA1
F3	TOP2B
F3	F7
F3	KDR
F3	Ighg1
F3	NR3C2
F3	NR3C1
F3	CHRM5
F3	HTR3A
F3	CA2
F3	OPRD1
F3	DRD2
F3	PTPN1
F3	AKR1B1
F3	RELA
F3	EGFR
F3	AKT1
F3	VEGFC
F3	CCND1
F3	BCL2L1
F3	CDKN1A
F3	MMP2
F3	MMP9
F3	MAPK1
F3	IL10
F3	RB1
F3	CDK4
F3	TNF
F3	IL6
F3	TP53
F3	NFKBIA
F3	XDH
F3	TOP1
F3	MDM2
F3	APP
F3	MMP1
F3	PCNA
F3	ERBB2
F3	HMOX1
F3	CASP7
F3	ICAM1
F3	MCL1
F3	BIRC5
F3	IL2
F3	CCNB1
F3	TYR
F3	IFNG
F3	TOP2A
F3	GSTP1
F3	XIAP
F3	SLC2A4
F3	INSR
F3	CD40LG
F3	PTGES
F3	NUF2
F3	ADCY2
F3	MET
F3	ADRA2A
F3	ADRA2C
F3	KCNMA1
F3	STAT3
F3	EDN1
F3	DRD5
F3	HTR1A
F3	SLC6A2
F3	HTR2C
F3	ADRA2B
F3	HTR1B
F3	GABRA6
F3	GABRG3
F3	GABRE
F3	CXCL8
F3	PRKCB
F3	IGF2
F3	GSTM1
F3	GSTM2
F3	GSTA1
F3	GSTA2
F3	CHS2
F3	CD14
F3	LBP
F3	FOS
F3	HIF1A
F3	FOSL1
F3	FOSL2
F3	CDK1
F3	MPO
F3	AHR
F3	CYCS
F3	ALOX12
F3	NFATC1
F3	TDRD7
F3	EGLN1
F3	NOX5
F3	FABP5
F3	APOD
F3	ADH1C
F3	PLAU
F3	LTA4H
F3	MAOA
F3	CTRB1
F3	ADRB1
F3	CAT
F3	HAS2
F3	GRIA2
F3	ADH1B
F3	LYZ
F3	cobT
F3	PYGM
F3	PPARD
F3	NCF1
F3	OLR1
F3	RXRB
F3	IKBKB
F3	AHSA1
F3	MAPK8
F3	STAT1
F3	CYP3A4
F3	CYP1A2
F3	CYP1A1
F3	SELE
F3	VCAM1
F3	NR1I2
F3	CYP1B1
F3	ALOX5
F3	PSMD3
F3	NR1I3
F3	DIO1
F3	PPP3CA
F3	PRXC1A
F3	AKR1C3
F3	SLPI
F3	MMP3
F3	EIF6
F3	EGF
F3	Cdkn2a
F3	ELK1
F3	POR
F3	ODC1
F3	RAF1
F3	SOD1
F3	RUNX1T1
F3	HERC5
F3	HSPA5
F3	ACACA
F3	CAV1
F3	MYC
F3	F3
F3	GJA1
F3	IL1B
F3	CCL2
F3	PTGER3
F3	DUOX2
F3	HSPB1
F3	SULT1E1
F3	MGAM
F3	PLAT
F3	THBD
F3	SERPINE1
F3	COL1A1
F3	pteN
F3	IL1A
F3	ABCG2
F3	NFE2L2
F3	NQO1
F3	PARP1
F3	COL3A1
F3	gyrB
F3	CXCL11
F3	CXCL2
F3	DCAF5
F3	CHEK2
F3	CLDN4
F3	PPARA
F3	HSF1
F3	CRP
F3	CXCL10
F3	CHUK
F3	SPP1
F3	RUNX2
F3	RASSF1
F3	E2F1
F3	E2F2
F3	ACPP
F3	CTSD
F3	IGFBP3
F3	IRF1
F3	ERBB3
F3	PCOLCE
F3	NPEPPS
F3	HK2
F3	NKX3-1
F3	RASA1
F3	MAPK3
F3	FASN
F3	LDLR
F3	BAD
F3	MTTP
F3	APOB
F3	PLB1
F3	HMGCR
F3	CYP19A1
F3	UGT1A1
F3	SREBF1
F3	GSR
F3	ABCC1
F3	ADIPOQ
F3	SOAT2
F3	AKR1C1
F3	GOT1L1
F3	ABAT
F3	CES1
F3	SOAT1
F3	PIR
F3	PRKACA
F3	ABL1
F3	ACADSB
F3	ACOX1
F3	ACSL3
F3	ACSL4
F3	ADH5
F3	ALDH5A1
F3	ARF1
F3	ARF6
F3	C8G
F3	CALM1
F3	CNR1
F3	CNR2
F3	CYP2C8
F3	ECI2
F3	ELOVL4
F3	FADS1
F3	FADS2
F3	FFAR1
F3	FKBP1A
F3	FURIN
F3	GLTP
F3	GM2A
F3	GUCA1A
F3	HAO1
F3	HDAC2
F3	HDAC9
F3	HNF4A
F3	HNF4G
F3	INS
F3	LALBA
F3	LIP3
F3	LTB4R
F3	LTB4R2
F3	LTF
F3	LY96
F3	NR1H4
F3	OGDH
F3	PAEP
F3	PLA2G1B
F3	PLA2G2A
F3	PLA2G2D
F3	PLA2G2E
F3	PMP2
F3	PPA_RS05235
F3	PPP3R1
F3	PPT1
F3	PVR
F3	RCVRN
F3	RHO
F3	RXRG
F3	S100B
F3	SCN10A
F3	SCN11A
F3	SCN1A
F3	SCN1B
F3	SCN2A
F3	SCN2B
F3	SCN3A
F3	SCN3B
F3	SCN4A
F3	SCN4B
F3	SCN7A
F3	SCN8A
F3	SCN9A
F3	SEC14L2
F3	SLC8A1
F3	TLR4
F3	TM1468
F3	TRAPPC3
F3	TRPV1
F3	VLDLR
F3	BLLF1
F3	FAAH
F3	ABCB1
F3	ANXA1
F3	HOXA10
F3	HSD11B1
F3	HSD11B2
F3	LSS
F3	NPPB
F3	VDR
F3	CLEC4E
F3	RORA
F3	ABCC5
F3	CBR1
F3	EDNRA
F3	GLO1
F3	NFKB1
F3	NFKB2
F3	PRKAA1
F3	PRKAA2
F3	PRKAB1
F3	PRKAB2
F3	PRKAG1
F3	PRKAG2
F3	PRKAG3
F3	RPS6KA3
F3	SHBG
F3	ABCA1
F3	ABCB11
F3	ABCC2
F3	ABCC4
F3	ABCC6
F3	ABCC8
F3	ABCC9
F3	ABCG1
F3	ABL2
F3	ACSL1
F3	ACSS1
F3	ACSS2
F3	ACTA1
F3	ACVR1
F3	ACVR1B
F3	ACVRL1
F3	ADA
F3	ADCY1
F3	ADK
F3	ADORA1
F3	ADORA2A
F3	ADORA2B
F3	ADORA3
F3	ADRBK1
F3	ADRBK2
F3	AFG3L2
F3	AHCY
F3	AK1
F3	AK2
F3	AK8
F3	ALK
F3	AMHR2
F3	APAF1
F3	ARAF
F3	ASNA1
F3	ASNS
F3	ASS1
F3	BAG1
F3	BALF5
F3	CCT3
F3	CDK15
F3	CFTR
F3	COMTD1
F3	CREB1
F3	CSNK1G2
F3	CSNK2A1
F3	CSNK2B
F3	DAM
F3	DAPK1
F3	DCK
F3	DNMT1
F3	DPH5
F3	DTYMK
F3	EEF2
F3	ENPP1
F3	EPHA2
F3	EPHB2
F3	FBP1
F3	FHIT
F3	GALK1
F3	GAMT
F3	GAPDH
F3	GAPDHS
F3	GNMT
F3	GSG2
F3	GSS
F3	HCN2
F3	HINT1
F3	HK1
F3	HNMT
F3	HSP90B1
F3	HSPA8
F3	IGF1R
F3	IMPDH1
F3	IMPDH2
F3	ITPKA
F3	KIF1A
F3	KIF2C
F3	L
F3	LCK
F3	LSM6
F3	MAFF_RS13750
F3	MAPK10
F3	MAPK12
F3	MTAP
F3	NAE1
F3	NME1
F3	NT5C2
F3	PAPS
F3	PB1
F3	PCMT1
F3	PDE4B
F3	PDE4D
F3	PFKFB4
F3	PIK3CA
F3	PNMT
F3	PNP
F3	POLA1
F3	POLB
F3	POLE
F3	POLE2
F3	POLE3
F3	POLE4
F3	PPP5C
F3	PRKAR1A
F3	PRKAR2B
F3	PRMT1
F3	PRMT3
F3	PYGL
F3	RAD51
F3	RNASE1
F3	RPL10L
F3	RPL11
F3	RPL13A
F3	RPL15
F3	RPL19
F3	RPL23
F3	RPL23A
F3	RPL26L1
F3	RPL3
F3	RPL37
F3	RPL8
F3	RRM1
F3	RRM2
F3	RRM2B
F3	RSL24D1
F3	SETD7
F3	SIRT3
F3	SIRT5
F3	SLC25A4
F3	SRPK2
F3	STM4066
F3	TK
F3	TLR7
F3	TM0588
F3	TNK2
F3	TRDMT1
F3	TRPM7
F3	TTHA0667
F3	TTHA1435
F3	UCK2
F3	VCP
F3	PDE4A
F3	PDE4C
F3	PTGDR2
F3	PTGER1
F3	PTGER2
F3	PTGER4
F3	PTGIR
F3	PTGR1
F3	PTGR2
F3	GABRA2
F3	GABRA3
F3	GABRA4
F3	GABRA5
F3	GABRA6
F3	GABRG1
F3	GABRG2
F3	GABRG3
F3	CDK6
F3	CYP1B1
F3	ESR1
F3	ESR2
F3	ESRRA
F3	ESRRB
F3	GABRA1
F3	GPER1
F3	IGHG1
F3	MTTP
F3	NCOA1
F3	NCOA2
F3	NR1I2
F3	PTK2B
F3	SHBG
F3	SOAT1
F3	SOAT2
F3	TOP2A
F3	UGT3A1
F3	ABO
F3	AHR
F3	AKR1C3
F3	ALDH2
F3	AR
F3	AURKB
F3	CBR1
F3	DHFRL1
F3	DNMT1
F3	TYR
F3	ACTB
F3	AKR1C1
F3	AKT1
F3	ATP5A1
F3	ATP5B
F3	ATP5C1
F3	CA1
F3	CA12
F3	CA14
F3	CA2
F3	CA3
F3	CA4
F3	CA5A
F3	CA5B
F3	CA6
F3	CA7
F3	CA9
F3	CEBPB
F3	COMT
F3	CRYZ
F3	CSNK2A1
F3	CSNK2B
F3	CYP19A1
F3	EIF3F
F3	HCK
F3	HIBCH
F3	HSP90AA1
F3	HSPA2
F3	JAK1
F3	KANSL3
F3	NQO1
F3	NQO2
F3	PIK3CG
F3	PIM1
F3	PPARA
F3	PPARG
F3	PRKACA
F3	PRKCA
F3	PRKCB
F3	RUVBL2
F3	SF3B3
F3	SQLE
F3	STK17B
F3	SYK
F3	UBA1
F3	VKORC1
F3	MIF
F3	ALB
F3	PGR
F3	PLA2G1B
F3	PLA2G2E
F3	LCN2
F3	MIF
F3	ALOX15
F3	ALOX5
F3	APP
F3	CLEC14A
F3	ITGA5
F3	ITGB3
F3	KHSRP
F3	MTNR1A
F3	MTNR1B
F3	NR1I3
F3	PI4K2B
F3	PTGS1
F3	PTGS2
F3	SLC2A1
F3	YARS
F3	P2RY12
F3	PTGIR
F3	PTGIS
F3	CYP1A2
F3	CYP2C9
F3	CYP2D6
F3	CYP2E1
F3	CYP3A4
F3	CYP3A43
F3	CYP3A5
F3	CYP3A7
F3	GSTA1
F3	GSTP1
F3	KRT12
F3	KRT2
F3	MAPK8IP1
F3	NR1H2
F3	NR1H3
F3	CACNA1A
F3	CACNA1B
F3	CACNA1C
F3	CACNA1D
F3	CACNA1F
F3	CACNA1G
F3	CACNA1H
F3	CACNA1I
F3	CACNA1S
F3	CACNA2D1
F3	CACNA2D2
F3	CACNA2D3
F3	CACNB1
F3	CACNB2
F3	CACNB3
F3	CACNB4
F3	CACNG1
F3	CYP11B2
F3	NR3C1
F3	NR3C2
F3	SRD5A1
F3	SRD5A2
F3	SRD5A3
F3	ALDH1A1
F3	ALDH1A2
F3	ALDH1A3
F3	APOD
F3	DHRS3
F3	DHRS4
F3	HPGDS
F3	LRAT
F3	RBP1
F3	RBP3
F3	RDH11
F3	RDH12
F3	RDH13
F3	RDH14
F3	RDH5
F3	RDH8
F3	RETSAT
F3	RLBP1
F3	IGHG2
F3	ACO2
F3	AKR1D1
F3	ALAD
F3	ALDH5A1
F3	ASPH
F3	BBOX1
F3	HBA1
F3	HBB
F3	HSD17B6
F3	OXCT1
F3	OXCT2
F3	P3H1
F3	P3H2
F3	P3H3
F3	P4HA1
F3	P4HA2
F3	PLOD1
F3	PLOD3
F3	SDHA
F3	SDHB
F3	SDHC
F3	SDHD
F3	SLC13A1
F3	SLC13A2
F3	SLC13A3
F3	SLC25A10
F3	SUCLA2
F3	SUCLG1
F3	SUCLG2
F3	SUCNR1
F3	TMLHE
F3	PIK3R1
F3	PLK1
F3	ATP1A1
F3	GABRB3
F3	GLRA3
F3	PPP1CC
F3	DGKA
F3	PPP2CA
F3	PPP2CB
F3	SEC14L2
F3	SEC14L3
F3	SEC14L4
F3	HSD11B2
F3	HSD3B1
F3	SMO
F3	BGLAP
F3	F10
F3	F2
F3	F7
F3	F9
F3	GGCX
F3	PROC
F3	PROS1
F3	PROZ
F3	VKORC1L1
F3	RBP3
F3	VDR
F3	ATP6
F3	BECN1
F3	CHRNA4
F3	ESRRG
F3	HSD17B2
F3	CTSB
F3	DAO
F3	HRSP12
F3	PRDX5
F3	RAB9A
F3	SLC15A1
F3	CTRB1
F3	EDNRA
F3	LCN2
F3	ITGAL
F3	ITGB2
F3	HMGCR
F3	HDAC2
F3	HSD11B1
F3	ATP1A1
F3	CASP3
F3	LPL
F3	NFKB1
F3	NFKB2
F3	NPPB
F3	TNF
F3	AKR1C2
F3	BCL2
F3	CES1
F3	COX4I1
F3	COX5A
F3	COX5B
F3	COX6A2
F3	COX6B1
F3	COX6C
F3	COX7A1
F3	COX7B
F3	COX7C
F3	COX8A
F3	EFTUD1
F3	FABP6
F3	FECH
F3	G6PD
F3	GABRB1
F3	GABRB2
F3	GABRD
F3	GABRE
F3	GABRP
F3	GABRQ
F3	GPBAR1
F3	HSD17B1
F3	HSD17B11
F3	MT-CO1
F3	MT-CO2
F3	MT-CO3
F3	NR1H4
F3	SULT2A1
F3	SULT2B1
F3	ADCY5
F3	CFTR
F3	GNAS
F3	SLCO1B3
F3	AKR1D1
F3	RXRA
F3	TRPA1
F3	TRPM8
F3	TRPV1
F3	TRPV3
F3	HOXA10
